# Supplementary material for: Knowledge-attitude-practice of pneumoconiosis prevention and control among Chinese university students: a cross-sectional study
Source: Front Public Health. 2026 Jun 24;14:1816856. doi: 10.3389/fpubh.2026.1816856 (PMC13342244; doi:10.3389/fpubh.2026.1816856)
Supplement: Supplementary file 2 [file Table_2.XLSX]

## Sheet: Sheet1
Nunber	4. What is the full name of the school you attended?	8.Province/City
1	Zunyi Medical University	Guizhou - Zunyi
2	Zunyi Medical University	Guizhou-Zunyi
3	Zunyi Medical University	Guizhou-Zunyi
4	Zunyi Medical University	Guizhou-Zunyi
5	Zunyi Medical University	Shanghai-Shanghai
6	Wuhan University of Light Industry	Hubei-Ezhou
7	Xuzhou Medical University	Jiangsu-Yangzhou
8	Wuhan University of Light Industry	Hubei-Huanggang
9	Fuzhou University	Fujian-Quanzhou
10	Wuhan University of Light Industry	Hubei-Wuhan
11	Wuhan University of Light Industry	Hubei-Wuhan
12	Fujian Normal University	Fujian-Fuzhou
13	Wuhan University of Light Industry	Hubei-Wuhan
14	Wuhan University of Light Industry	Hubei-Wuhan
15	Wuhan University of Light Industry	Hubei-Wuhan
16	Wuhan University of Light Industry	Hubei-Wuhan
17	Wuhan University of Light Industry	Hubei-Wuhan
18	Wuhan University of Light Industry	Hubei-Wuhan
19	Wuhan University of Light Industry	Hubei-Wuhan
20	Wuhan University of Light Industry	Hubei-Wuhan
21	Wuhan University of Light Industry	Hubei-Wuhan
22	Wuhan University of Light Industry	Hubei-Wuhan
23	Fujian Normal University	Guangdong-Foshan
24	Wuhan University of Light Industry	Hubei-Wuhan
25	Wuhan University of Light Industry	Hubei-Wuhan
26	Fujian Normal University	Fujian-Fuzhou
27	Wuhan University of Light Industry	Hubei-Wuhan
28	Wuhan University of Light Industry	Hubei-Wuhan
29	Wuhan University of Light Industry	Hubei-Wuhan
30	Wuhan University of Light Industry	Hubei-Wuhan
31	Wuhan University of Light Industry	Hubei-Wuhan
32	Fujian Normal University	Fujian-Fuzhou
33	Fujian Normal University	Fujian-Fuzhou
34	Fujian Normal University	Fujian-Fuzhou
35	Fujian Normal University	Fujian-Fuzhou
36	Fujian Normal University	Fujian-Fuzhou
37	Fujian Normal University	Fujian-Fuzhou
38	Fujian Normal University	Fujian-Fuzhou
39	Wuhan University of Light Industry	Hubei-Wuhan
40	Wuhan University of Light Industry	Hubei-Jingzhou
41	Wuhan University of Light Industry	Hubei-Wuhan
42	Fujian Normal University	Fujian-Xiamen
43	Wuhan University of Light Industry	Hubei-Wuhan
44	Wuhan University of Light Industry	Hubei-Yichang
45	Fujian Normal University	Fujian-Fuzhou
46	Wuhan University of Light Industry	Hubei-Wuhan
47	Wuhan University of Light Industry	Hubei-Wuhan
48	Wuhan University of Light Industry	Hubei-Wuhan
49	Wuhan University of Light Industry	Hubei-Huanggang
50	Wuhan University of Light Industry	Hubei-Wuhan
51	Wuhan University of Light Industry	Hubei-Wuhan
52	Wuhan University of Light Industry	Hubei-Wuhan
53	Wuhan University of Light Industry	Hubei-Wuhan
54	Wuhan University of Light Industry	Hubei-Wuhan
55	Fujian Normal University	Fujian-Fuzhou
56	Fujian Normal University	Fujian-Fuzhou
57	Fujian Normal University	Fujian-Fuzhou
58	Fujian Normal University	Fujian-Quanzhou
59	Nanjing Medical University Kangda College	Jiangsu-Nanjing
60	Fujian Normal University	Fujian-Fuzhou
61	Southern Medical University Kangda College	Jiangsu-Nanjing
62	Nanjing Medical University Kangda College	Jiangsu-Nanjing
63	Fujian Normal University	Fujian-Fuzhou
64	Fujian Normal University	Fujian-Fuzhou
65	Fujian Normal University	Fujian-Xiamen
66	Fujian Normal University	Fujian-Fuzhou
67	Wuhan University of Light Industry	Hubei-Wuhan
68	Wuhan University of Light Industry	Hubei-Wuhan
69	Inner Mongolia University for the Nationalities	Inner Mongolia-Ulanqab
70	Wuhan University of Light Industry	Hubei-Wuhan
71	Wuhan University of Light Industry	Hubei-Wuhan
72	Inner Mongolia University for the Nationalities	Inner Mongolia-Hohhot
73	Inner Mongolia University for the Nationalities	Inner Mongolia-Hohhot
74	Inner Mongolia University for the Nationalities	Inner Mongolia-Hohhot
75	Inner Mongolia University for the Nationalities	Inner Mongolia-Ulanqab
76	Inner Mongolia University for the Nationalities	Inner Mongolia-Wuhai
77	Inner Mongolia University for the Nationalities	Inner Mongolia-Erdos
78	Inner Mongolia University for the Nationalities	Inner Mongolia-Bayannur
79	Nanjing Medical University Kangda College	Jiangsu-Nanjing
80	Wuhan University of Light Industry	Hubei-Wuhan
81	Inner Mongolia University for the Nationalities	Inner Mongolia-Tongliao
82	Multimedia University, Cyberjaya Campus	Foreign-Malaysia
83	Inner Mongolia University for the Nationalities	Inner Mongolia-Wuhai
84	Wuhan University of Light Industry	Hubei-Wuhan
85	Inner Mongolia University for the Nationalities	Inner Mongolia-Hohhot
86	Nanjing Medical University Kangda College	Jiangsu-Lianyungang
87	Inner Mongolia University for the Nationalities	Inner Mongolia-Hohhot
88	Inner Mongolia University for the Nationalities	Inner Mongolia-Tongliao
89	Inner Mongolia University for the Nationalities	Inner Mongolia-Hohhot
90	Inner Mongolia University for the Nationalities	Inner Mongolia-Tongliao
91	Inner Mongolia University for the Nationalities	Inner Mongolia-Tongliao
92	Inner Mongolia University for the Nationalities	Inner Mongolia-Tongliao
93	Inner Mongolia University for the Nationalities	Inner Mongolia-Tongliao
94	Inner Mongolia University for the Nationalities	Inner Mongolia-Tongliao
95	Inner Mongolia University for the Nationalities	Inner Mongolia-Chifeng
96	Inner Mongolia University for the Nationalities	Inner Mongolia-Tongliao
97	Inner Mongolia University for the Nationalities	Inner Mongolia-Hohhot
98	Inner Mongolia University for the Nationalities	Inner Mongolia-Tongliao
99	Inner Mongolia University for the Nationalities	Liaoning-Shenyang
100	Inner Mongolia University for the Nationalities	Inner Mongolia-Tongliao
101	Inner Mongolia University for the Nationalities	Inner Mongolia-Chifeng
102	Inner Mongolia University for the Nationalities	Inner Mongolia-Tongliao
103	Inner Mongolia University for the Nationalities	Inner Mongolia-Hohhot
104	Inner Mongolia University for the Nationalities	Inner Mongolia-Tongliao
105	Inner Mongolia University for the Nationalities	Inner Mongolia-Hohhot
106	Inner Mongolia University for the Nationalities	Inner Mongolia-Hohhot
107	Inner Mongolia University for the Nationalities	Inner Mongolia-Hohhot
108	Inner Mongolia University for the Nationalities	Inner Mongolia-Hohhot
109	Inner Mongolia University for the Nationalities	Inner Mongolia-Hohhot
110	Inner Mongolia University for the Nationalities	Inner Mongolia-Hohhot
111	Inner Mongolia University for the Nationalities	Inner Mongolia-Hohhot
112	Inner Mongolia University for the Nationalities	Sichuan-Chengdu
113	Inner Mongolia University for the Nationalities	Inner Mongolia-Tongliao
114	Xi'an University of Science and Technology	Beijing-Beijing
115	Inner Mongolia University for the Nationalities	Inner Mongolia-Hohhot
116	Civil Aviation Flight University of China	Sichuan-Chengdu
117	Inner Mongolia University for the Nationalities	Inner Mongolia-Hohhot
118	Inner Mongolia University for the Nationalities	Inner Mongolia-Hohhot
119	Inner Mongolia University for the Nationalities	Inner Mongolia-Tongliao
120	Inner Mongolia University for the Nationalities	Inner Mongolia-Hohhot
121	Nanjing Normal University	Jiangsu-Lianyungang
122	Wuhan University of Light Industry	Hubei-Wuhan
123	Inner Mongolia University for the Nationalities	Inner Mongolia-Hohhot
124	Inner Mongolia University for Nationalities	Inner Mongolia-Tongliao
125	Wuhan Polytechnic University	Hubei-Wuhan
126	Inner Mongolia University for Nationalities	Inner Mongolia-Tongliao
127	Inner Mongolia University for Nationalities	Inner Mongolia-Wuhai
128	Guangxi Health Vocational Technical College	Guangxi-Nanning
129	Guangxi Health Vocational Technical College	Guangxi-Nanning
130	Guangxi Health Vocational Technical College	Guangxi-Nanning
131	Heilongjiang Nursing College	Heilongjiang-Harbin
132	Heilongjiang Nursing College	Heilongjiang-Harbin
133	Heilongjiang Nursing College	Heilongjiang-Harbin
134	Heilongjiang Nursing College	Heilongjiang-Harbin
135	Heilongjiang Nursing College	Heilongjiang-Harbin
136	Heilongjiang Nursing College	Heilongjiang-Harbin
137	Heilongjiang Nursing College	Heilongjiang-Harbin
138	Heilongjiang Provincial Nursing College	Heilongjiang-Suihua
139	Heilongjiang Nursing College	Heilongjiang-Harbin
140	Heilongjiang Nursing College	Heilongjiang-Harbin
141	Heilongjiang Provincial Nursing College	Heilongjiang-Harbin
142	Heilongjiang Nursing College	Heilongjiang-Harbin
143	Guangxi Health Vocational Technical College	Guangxi-Nanning
144	Heilongjiang Provincial Nursing College	Heilongjiang-Harbin
145	Heilongjiang Nursing College	Heilongjiang-Harbin
146	Heilongjiang Nursing College	Heilongjiang-Harbin
147	Heilongjiang Nursing College	Heilongjiang-Harbin
148	Heilongjiang Nursing College	Heilongjiang-Harbin
149	Heilongjiang Nursing College	Heilongjiang-Harbin
150	Heilongjiang Higher Nursing Vocational School	Heilongjiang-Harbin
151	Heilongjiang Nursing College	Heilongjiang-Harbin
152	Heilongjiang Nursing College	Heilongjiang-Harbin
153	Heilongjiang Nursing College	Heilongjiang-Harbin
154	Heilongjiang Higher Nursing Vocational School	Heilongjiang-Harbin
155	Heilongjiang Provincial Nursing College	Heilongjiang-Harbin
156	Heilongjiang Nursing College	Heilongjiang-Harbin
157	Heilongjiang Provincial Nursing College	Heilongjiang-Harbin
158	Hei Gao Hu	Heilongjiang-Suihua
159	Heilongjiang Nursing College	Heilongjiang-Suihua
160	Heilongjiang Nursing College	Heilongjiang-Harbin
161	Heilongjiang Provincial Nursing College	Heilongjiang-Harbin
162	Heilongjiang Nursing College	Heilongjiang-Harbin
163	Heilongjiang Nursing Professional College	Heilongjiang-Suihua
164	Zhejiang Industry Polytechnic College	Zhejiang-Hangzhou
165	Heilongjiang Nursing College	Heilongjiang-Harbin
166	Fuyang Vocational and Technical College	Anhui-Bengbu
167	Heilongjiang Nursing College	Heilongjiang-Suihua
168	Guangxi Health Vocational Technical College	Guangxi-Nanning
169	Guangxi Health Vocational Technical College	Chongqing-Chongqing
170	Inner Mongolia University for Nationalities	Inner Mongolia-Tongliao
171	Guangxi Health Vocational Technical College	Guangxi-Nanning
172	Heilongjiang Nursing College	Heilongjiang-Harbin
173	Heilongjiang Provincial Nursing College	Heilongjiang-Harbin
174	Heilongjiang Nursing College	Heilongjiang-Harbin
175	Heze Medical College	Shandong-Qingdao
176	Heze Medical College	Shandong-Heze
177	Heze Medical College	Shandong-Heze
178	Heze Medical College	Shandong-Jining
179	Heze Medical College	Shandong-Heze
180	Heze Medical College	Shandong-Jinan
181	Heze Medical College	Shandong-Jinan
182	Heze Medical College	Shandong-Heze
183	Heze Medical College	Shandong-Heze
184	Heze Hospital College	Shandong-Heze
185	Heze Medical College	Shandong-Jinan
186	Heze Medical College	Shandong-Heze
187	Heze Medical College	Shandong-Heze
188	Heze Medical College	Shandong-Jinan
189	Heze Medical College	Shandong-Jinan
190	Heze Medical College	Shandong-Heze
191	Heze Medical College	Shandong-Heze
192	Heze Medical College	Shandong-Heze
193	Heze Medical College	Shandong-Heze
194	Heze Medical College	Shandong-Heze
195	Heze Medical College	Shandong-Heze
196	Heze Medical College	Shandong-Tai'an
197	Heze Medical College	Shandong-Jinan
198	Heze Medical College	Shandong-Heze
199	Heze Medical College	Shandong-Jinan
200	Heze Medical College	Shandong-Jinan
201	Heze Medical College	Shandong-Heze
202	Heze Medical College	Shandong-Jinan
203	Heze Medical College	Shandong-Heze
204	Heze Medical College	Shandong-Heze
205	Heze Medical College	Shandong-Heze
206	Heze Medical College	Shandong-Heze
207	Heze Medical College	Shandong-Heze
208	Heze Medical College	Shandong-Tai'an
209	Heze Medical College	Shandong-Jinan
210	Heze Medical College	Shandong-Heze
211	Heze Medical College	Shandong-Heze
212	Heze Medical College	Shandong-Heze
213	Heze Medical College	Shandong-Heze
214	Heze Medical College	Shandong-Heze
215	Heze Medical College	Shandong-Heze
216	Heze Medical College	Shandong-Heze
217	Heze Medical College	Shandong-Heze
218	Heze Medical College	Shandong-Heze
219	Heze Medical College	Shandong-Heze
220	Heze Medical College	Shandong-Zaozhuang
221	Heze Medical College	Shandong-Heze
222	Heze Medical College	Shandong-Heze
223	Heze Medical College	Shandong-Heze
224	Heze Medical College	Shandong-Heze
225	Heze Medical College	Shandong-Heze
226	Heze Medical College	Shandong-Heze
227	Heze Medical College	Shandong-Jinan
228	Heze Medical College	Shandong-Heze
229	Heze Medical College	Shandong-Heze
230	Heze Medical College	Shandong-Heze
231	Heze Medical College	Shandong-Jinan
232	Heze Medical College	Shandong-Heze
233	Heze Medical College	Shandong-Heze
234	Heze Medical College	Shandong-Heze
235	Heze Medical College	Shandong-Heze
236	Heze Medical College	Shandong-Heze
237	Heze Medical College	Shandong-Jinan
238	Heze Medical College	Shandong-Linyi
239	Heze Medical College	Shandong-Heze
240	Heze Medical College	Shandong-Heze
241	Heze Medical College	Shandong-Jinan
242	Heze Medical College	Shandong-Heze
243	Heze Medical College	Shandong-Heze
244	Heze Medical College	Shandong-Heze
245	Heze Medical College	Shandong-Heze
246	Heze Medical College	Shandong-Heze
247	Heze Medical College	Shandong-Jinan
248	Heze Pharmaceutical College	Shandong-Heze
249	Heze Medical College	Shandong-Jining
250	Heze Medical College	Shandong-Heze
251	Heze Medical College	Shandong-Heze
252	Heze Medical College	Shandong-Heze
253	Heze Medical College	Shandong-Heze
254	Heze Medical College	Shandong-Heze
255	Heze Medical College	Shandong-Jinan
256	Heze Medical College	Shandong-Heze
257	Heze Medical College	Shandong-Heze
258	Heze Medical College	Shandong-Heze
259	Heze Medical College	Shandong-Heze
260	Heze Medical College	Shandong-Heze
261	Heze Medical College	Shandong-Heze
262	Heze Medical College	Shandong-Heze
263	Heze Medical College	Shandong-Jinan
264	Heze Medical College	Shandong-Heze
265	Heze Medical College	Shandong-Heze
266	Heze Medical College	Shandong-Heze
267	Heze Medical College	Shandong-Heze
268	Heze Medical College	Shandong-Heze
269	Heze Medical College	Shandong-Jining
270	Heze Medical College	Shandong-Zaozhuang
271	Heze Medical College	Shandong-Heze
272	Heze Medical College	Shandong-Heze
273	Heze Medical College	Shandong-Heze
274	Heze Medical College	Shandong-Jinan
275	Heze Medical College	Shandong-Heze
276	Heze Medical College	Shandong-Heze
277	Heze Medical College	Shandong-Heze
278	Heze Medical College	Shandong-Heze
279	Heze Medical College	Shandong-Liaocheng
280	Heze Medical College	Shandong-Heze
281	Heze Medical College	Shandong-Heze
282	Heze Medical College	Shandong-Jinan
283	Fuyang Vocational and Technical College	Anhui-Hefei
284	Heze Medical College	Shandong-Tai'an
285	Heze Medical College	Shandong-Heze
286	Heze Medical College	Shandong-Heze
287	Heze Medical College	Shandong-Zaozhuang
288	Heze Medical College	Shandong-Heze
289	Heze Medical College	Shandong-Heze
290	Heze Medical College	Shandong-Heze
291	Heze Medical College	Shandong-Heze
292	Heze Medical College	Shandong-Jinan
293	Mianyang Vocational and Technical College	Guangdong-Shenzhen
294	Heze Medical College	Shandong-Heze
295	Guangxi Health Vocational and Technical College	Guangxi-Yulin
296	Heze Medical College	Shandong-Linyi
297	Heze Medical College	Shandong-Heze
298	Heze Medical College	Shandong-Jinan
299	Yunnan Transportation Vocational College	Yunnan-Yuxi
300	Heilongjiang Nursing College	Heilongjiang-Harbin
301	Yunnan Transportation Vocational College	Yunnan-Kunming
302	Heilongjiang Nursing College	Heilongjiang-Harbin
303	Heilongjiang Nursing College	Heilongjiang-Harbin
304	Yunnan Transportation Vocational College	Yunnan-Kunming
305	Yunnan Transportation Vocational College	Sichuan-Chengdu
306	Yunnan Transportation Vocational College	Yunnan-Kunming
307	Yunnan Transportation Vocational College	Yunnan-Kunming
308	Yunnan Transportation Vocational College	Yunnan-Kunming
309	Yunnan Transportation Vocational College	Yunnan-Kunming
310	Yunnan Transportation Vocational College	Yunnan-Kunming
311	Heilongjiang Nursing College	Heilongjiang-Harbin
312	Yunnan Transportation Vocational College	Yunnan-Kunming
313	Yunnan Transportation Vocational College	Yunnan-Kunming
314	Heilongjiang Nursing College	Heilongjiang-Harbin
315	Yunnan Transportation Vocational College	Yunnan-Kunming
316	Heilongjiang Nursing College	Heilongjiang-Harbin
317	Fuyang Vocational and Technical College	Anhui-Xuancheng
318	Yunnan Transportation Vocational College	Yunnan-Kunming
319	Yunnan Transportation Vocational College	Yunnan-Kunming
320	Heze Medical College	Shandong-Heze
321	Yunnan Transportation Vocational College	Yunnan-Kunming
322	Heze Medical College	Shandong-Heze
323	Heze Medical College	Shandong-Tai'an
324	Zhejiang Industry Polytechnic College	Zhejiang-Hangzhou
325	Heze Medical College	Shandong-Jinan
326	Zhangzhou Health Vocational College	Fujian-Zhangzhou
327	Fuyang Vocational and Technical College	Anhui-Fuyang
328	Chongqing University of Posts and Telecommunications	Shanxi-Yangquan
329	Heze Medical College	Shandong-Heze
330	Fuyang Vocational and Technical College	Anhui-Fuyang
331	Heilongjiang Provincial Nursing College	Heilongjiang-Harbin
332	Heilongjiang Nursing College	Heilongjiang-Harbin
333	Zhejiang Industry Polytechnic College	Zhejiang-Shaoxing
334	Heze Medical College	Shandong-Heze
335	Heilongjiang Nursing College	Heilongjiang-Harbin
336	Nursing College	Heilongjiang-Harbin
337	Heilongjiang Nursing College	Heilongjiang-Suihua
338	Heilongjiang Nursing College	Heilongjiang-Harbin
339	Heilongjiang Provincial Higher Nursing College	Heilongjiang-Suihua
340	Zhangzhou Health Vocational College	Fujian-Zhangzhou
341	Heze Medical College	Shandong-Heze
342	Heilongjiang Nursing College	Heilongjiang-Harbin
343	Heze Medical College	Shandong-Heze
344	Guangxi Health Vocational and Technical College	Guangxi-Nanning
345	Heilongjiang Provincial Higher Nursing College	Heilongjiang-Harbin
346	Heze Medical College	Shandong-Heze
347	Zhangzhou Health Vocational College	Fujian-Zhangzhou
348	Heze Medical College	Shandong-Heze
349	Zhangzhou Health Vocational College	Fujian-Zhangzhou
350	Zhangzhou Health Vocational College	Fujian-Zhangzhou
351	Heze Medical College	Shandong-Heze
352	Heze Medical College	Shandong-Heze
353	Heilongjiang Nursing College	Heilongjiang-Harbin
354	Heilongjiang Nursing College	Heilongjiang-Harbin
355	Zhangzhou Health Vocational College	Fujian-Fuzhou
356	On the tip of one's tongue	Shandong-Zaozhuang
357	Heilongjiang Nursing College	Heilongjiang-Harbin
358	Heilongjiang Nursing College	Heilongjiang-Harbin
359	Heze Medical College	Shandong-Heze
360	Heze Medical College	Shandong-Heze
361	Heze Medical College	Shandong-Heze
362	Heze Medical College	Shandong-Linyi
363	Heze Medical College	Shandong-Heze
364	Heze Medical College	Shandong-Heze
365	Heze Medical College	Shandong-Linyi
366	Heze Medical College	Shandong-Heze
367	Heze Medical College	Shandong-Linyi
368	Heze Medical College	Shandong-Heze
369	Heze Medical College	Shandong-Jinan
370	Heze Medical College	Shandong-Heze
371	Heze Medical College	Shandong-Heze
372	Heze Medical College	Shandong-Heze
373	Heze Medical College	Shandong-Heze
374	Heze Medical College	Shandong-Heze
375	Heze Medical College	Shandong-Heze
376	Heilongjiang Nursing College	Heilongjiang-Harbin
377	Heilongjiang Provincial Nursing College	Heilongjiang-Harbin
378	Heze Medical College	Shandong-Jinan
379	Heze Medical College	Shandong-Heze
380	Heze Medical College	Shandong-Heze
381	Heze Medical College	Shandong-Heze
382	Heze Medical College	Shandong-Heze
383	Heze Medical College	Shandong-Heze
384	Heze Medical College	Shandong-Heze
385	Heze Medical College	Shandong-Jinan
386	Heze Medical College	Shandong-Jinan
387	Heze Medical College	Shandong-Linyi
388	Heze Medical College	Shandong-Linyi
389	Heze Medical College	Shandong-Heze
390	Heze Medical College	Shandong-Heze
391	Heze Medical College	Shandong-Heze
392	Heze Medical College	Shandong-Heze
393	Heze Medical College	Shandong-Heze
394	Heilongjiang Higher College of Nursing	Heilongjiang-Harbin
395	Heze Medical College	Shandong-Heze
396	Heze Medical College	Shandong-Heze
397	Heze Medical College	Shandong-Heze
398	Heze Medical College	Shandong-Heze
399	Heze Medical College	Shandong-Heze
400	Heze Medical College	Shandong-Heze
401	Heze Medical College	Shandong-Heze
402	Heze Medical College	Shandong-Heze
403	Heze Medical College	Shandong-Heze
404	Heze Medical College	Shandong-Dongying
405	Heze Medical College	Shandong-Heze
406	Heze Medical College	Shandong-Heze
407	Heze Medical College	Shandong-Heze
408	Heze Medical College	Shandong-Jinan
409	Heze Medical College	Shandong-Jinan
410	Heze Medical College	Shandong-Heze
411	Heze Medical College	Shandong-Heze
412	Heze Medical College	Shandong-Heze
413	Heze Medical College	Shandong-Heze
414	Heze Medical College	Shandong-Heze
415	Heze Medical College	Shandong-Heze
416	Heze Medical College	Shandong-Heze
417	Heze Medical College	Shandong-Jinan
418	Heze Medical College	Shandong-Heze
419	Heze Medical College	Shandong-Heze
420	Heze Medical College	Shandong-Heze
421	Heze Medical College	Shandong-Heze
422	Heze Medical College	Shandong-Jinan
423	Heze Medical College	Shandong-Jinan
424	Heze Medical College	Shandong-Heze
425	Heze Medical College	Shandong-Jinan
426	Heze Medical College	Shandong-Heze
427	Heze Higher Medical College	Shandong-Heze
428	Heze Medical College	Shandong-Heze
429	Heze Higher Medical College	Shandong-Heze
430	Heze Medical College	Shandong-Heze
431	Heze Medical College	Shandong-Heze
432	Heze Medical College	Shandong-Heze
433	Heze Medical College	Shandong-Heze
434	Heze Medical College	Shandong-Heze
435	Heze Medical College	Shandong-Heze
436	Heilongjiang Higher Nursing College	Heilongjiang-Harbin
437	Heze Medical College	Shandong-Heze
438	Heze Medical College	Shandong-Heze
439	Heze Medical Vocational College	Shandong-Jinan
440	Heze Medical College	Shandong-Heze
441	Heilongjiang Higher Nursing College	Heilongjiang-Harbin
442	Heze Medical College	Shandong-Heze
443	Heze Medical College	Shandong-Heze
444	Heze Medical College	Shandong-Jinan
445	Heze Medical College	Shandong-Heze
446	Heze Medical College	Shandong-Linyi
447	Heze Medical College	Shandong-Heze
448	Heze Medical College	Shandong-Heze
449	Heze Medical College	Shandong-Jinan
450	Heze Medical College	Shandong-Jinan
451	Heze Medical College	Shandong-Heze
452	Heze Medical College	Shandong-Jining
453	Heze Medical College	Shandong-Jinan
454	Heze Medical College	Shandong-Heze
455	Heze Medical College	Shandong-Heze
456	Heze Medical College	Shandong-Heze
457	Heze Medical College	Shandong-Linyi
458	Heze Medical College	Shandong-Heze
459	Heze Medical College	Shandong-Heze
460	Heze Medical College	Shandong-Heze
461	Heze Medical College	Shandong-Heze
462	Heze Medical College	Shandong-Heze
463	Heze Medical College	Shandong-Heze
464	Heze Medical College	Shandong-Heze
465	Heze Medical College	Shandong-Heze
466	Heze Medical College	Shandong-Heze
467	Heze Medical College	Shandong-Heze
468	Heze Medical College	Shandong-Heze
469	Heze Medical College	Shandong-Heze
470	Heze Medical College	Shandong-Liaocheng
471	Heze Medical College	Shandong-Heze
472	Heze Medical College	Shandong-Heze
473	Heze Medical College	Shandong-Heze
474	Heze Medical College	Shandong-Jinan
475	Heze Medical College	Shandong-Heze
476	Heze Medical College	Shandong-Heze
477	Heze Medical College	Shandong-Jinan
478	Heze Medical College	Shandong-Heze
479	Heze Medical College	Shandong-Heze
480	Heilongjiang Higher Nursing College	Heilongjiang-Harbin
481	Heze Medical College	Shandong-Heze
482	Heze Medical College	Shandong-Heze
483	Heze Medical College	Shandong-Heze
484	Heze Medical College	Shandong-Heze
485	Heze Medical College	Shandong-Jining
486	Fuyang Vocational and Technical College	Anhui-Chuzhou
487	Heze Medical College	Shandong-Heze
488	Heze Medical College	Shandong-Heze
489	Heze Medical College	Shandong-Heze
490	Heilongjiang Higher Nursing College	Heilongjiang-Harbin
491	Heze Medical College	Shandong-Heze
492	Heze Medical College	Shandong-Heze
493	Fuyang Vocational and Technical College	Anhui-Fuyang
494	Heze Medical College	Shandong-Heze
495	Heze Medical College	Shandong-Heze
496	Heze Medical College	Shandong-Jinan
497	Heze Medical College	Shandong-Tai'an
498	Heze Medical College	Shandong-Heze
499	Heze Medical College	Shandong-Heze
500	Fuyang Vocational and Technical College	Anhui-Lu'an
501	Heze Medical College	Shandong-Heze
502	Heze Medical College	Shandong-Heze
503	Heze Medical College	Shandong-Heze
504	Heze Medical College	Shandong-Heze
505	Heze Medical College	Shandong-Heze
506	Heze Medical College	Shandong-Jinan
507	Heze Medical College	Shandong-Heze
508	Heze Medical College	Shandong-Heze
509	Heilongjiang Provincial Higher Nursing College	Heilongjiang-Harbin
510	Heze Medical College	Shandong-Heze
511	Heilongjiang Provincial Higher Nursing College	Heilongjiang-Harbin
512	Heze Medical College	Shandong-Heze
513	Heze Medical College	Shandong-Jinan
514	Heze Medical College	Shandong-Heze
515	Heze Medical College	Shandong-Heze
516	Heilongjiang Nursing College	Heilongjiang-Harbin
517	Heze Medical College	Shandong-Jinan
518	Heze Medical College	Shandong-Heze
519	Heze Medical College	Shandong-Heze
520	Heze Medical College	Shandong-Heze
521	Heze Medical College	Shandong-Heze
522	Heze Medical College	Shandong-Jinan
523	Heze Medical College	Shandong-Heze
524	Heze Medical College	Shandong-Heze
525	Heze Medical College	Shandong-Heze
526	Heilongjiang Nursing College	Heilongjiang-Suihua
527	Heilongjiang Nursing College	Heilongjiang-Suihua
528	Heze Medical College	Shandong-Jinan
529	Heze Medical College	Shandong-Heze
530	Heze Medical College	Shandong-Heze
531	Heze Medical College	Shandong-Heze
532	Heze Medical College	Shandong-Zibo
533	Heze Medical College	Shandong-Heze
534	Heze Medical College	Shandong-Heze
535	Heze Medical College	Shandong-Jinan
536	Heze Medical College	Shandong-Heze
537	Heze Medical College	Shandong-Heze
538	Heze Medical College	Shandong-Heze
539	Heze Medical College	Shandong-Heze
540	Yunnan Vocational College of Transportation	Yunnan-Kunming
541	Heze Medical College	Shandong-Heze
542	Heilongjiang College of Nursing	Heilongjiang-Harbin
543	Heze Medical College	Shandong-Heze
544	Heilongjiang College of Nursing	Heilongjiang-Harbin
545	Heze Medical College	Shandong-Heze
546	Heze Medical College	Shandong-Heze
547	Heze Medical College	Shandong-Heze
548	Yunnan Vocational College of Transportation	Yunnan-Kunming
549	Heilongjiang College of Nursing	Heilongjiang-Harbin
550	Yunnan Vocational College of Transportation	Yunnan-Kunming
551	Heze Medical College	Shandong-Heze
552	Heze Medical College	Shandong-Heze
553	Yunnan Vocational College of Transportation	Yunnan-Kunming
554	Zhejiang Industry Polytechnic College	Zhejiang-Shaoxing
555	Heze Medical College	Shandong-Heze
556	Heilongjiang College of Nursing	Heilongjiang-Harbin
557	Yunnan Vocational College of Transportation	Yunnan-Kunming
558	Heilongjiang College of Nursing	Heilongjiang-Harbin
559	Harbin College of Nursing	Heilongjiang-Harbin
560	Heilongjiang College of Nursing	Heilongjiang-Harbin
561	Heilongjiang College of Nursing	Heilongjiang-Harbin
562	Heilongjiang College of Nursing	Heilongjiang-Suihua
563	Yunnan Vocational College of Transportation	Yunnan-Kunming
564	Heilongjiang College of Higher Nursing	Heilongjiang-Harbin
565	Heze Medical College	Shandong-Heze
566	Heze Medical College	Shandong-Jining
567	Heze Medical College	Shandong-Heze
568	Heilongjiang College of Nursing	Heilongjiang-Harbin
569	Zhejiang Industry Polytechnic College	Zhejiang-Hangzhou
570	Heze Medical College	Shandong-Heze
571	Nursing College	Heilongjiang-Harbin
572	Heilongjiang College of Nursing	Heilongjiang-Harbin
573	Heze Medical College	Shandong-Heze
574	Zhangzhou Health Vocational College	Fujian-Zhangzhou
575	Heilongjiang College of Nursing	Heilongjiang-Suihua
576	Zhangzhou Health Vocational College	Fujian-Zhangzhou
577	Zhangzhou Health Vocational College	Fujian-Fuzhou
578	Zhangzhou Health Vocational College	Fujian-Xiamen
579	Zhangzhou Health Vocational College	Fujian-Xiamen
580	Yunnan Vocational College of Transportation	Yunnan-Kunming
581	Zhangzhou Health Vocational College	Fujian-Xiamen
582	Zhangzhou Health Vocational College	Fujian-Xiamen
583	Chengdu University of Technology	Sichuan-Yibin
584	Zhejiang Industry Polytechnic College	Zhejiang-Hangzhou
585	Heze Medical College	Shandong-Heze
586	Heze Medical College	Shandong-Jining
587	Heze Medical College	Shandong-Heze
588	Heze Medical College	Shandong-Jinan
589	Heze Medical College	Shandong-Heze
590	Heze Medical College	Shandong-Jinan
591	Heze Medical College	Shandong-Jinan
592	Fuyang Vocational and Technical College	Anhui-Chuzhou
593	Fuyang Vocational and Technical College	Anhui-Chuzhou
594	Heze Medical College	Shandong-Heze
595	Heze Medical College	Shandong-Heze
596	Hubei Normal University College of Arts and Sciences	Hubei-Ezhou
597	Guangdong Electromechanical Vocational and Technical College	Shanxi-Datong
598	Hubei Normal University College of Arts and Sciences	Hubei-Ezhou
599	Guangdong Second Normal University	Guangdong-Guangzhou
600	Guangdong Electromechanical Vocational and Technical College	Guangdong-Guangzhou
601	Guangdong Electromechanical Vocational and Technical College	Foreign-United States
602	Fuyang Vocational and Technical College	Anhui-Maanshan
603	Yunnan Vocational and Technical College of Transportation	Yunnan-Kunming
604	Yunnan Vocational and Technical College of Transportation	Yunnan-Kunming
605	Guangdong Electromechanical Vocational and Technical College	Guangdong-Yunfu
606	Yunnan Vocational and Technical College of Transportation	Yunnan-Kunming
607	Yunnan Vocational and Technical College of Transportation	Yunnan-Kunming
608	Hubei Normal University College of Arts and Sciences	Hubei-Yichang
609	Yunnan Vocational and Technical College of Transportation	Yunnan-Kunming
610	Jilin University	Jilin-Changchun
611	Jilin Medical College	Jilin-Changchun
612	Wuhan University of Light Industry	Hubei-Wuhan
613	Tsinghua University	Jilin-Changchun
614	Guangdong Electromechanical Vocational and Technical College	Guangdong-Guangzhou
615	Yunnan Vocational and Technical College of Transportation	Yunnan-Kunming
616	Changchun University of Chinese Medicine	Jilin-Changchun
617	Zhangzhou Health Vocational College	Fujian-Fuzhou
618	Zhejiang Industry Polytechnic College	Zhejiang-Shaoxing
619	Jilin Institute of Physical Education	Jilin-Changchun
620	Zhangzhou Health Vocational College	Fujian-Zhangzhou
621	Zhangzhou Health Vocational College	Fujian-Zhangzhou
622	Zhangzhou Health Vocational College	Fujian-Zhangzhou
623	Guangdong Electromechanical Vocational and Technical College	Guangdong-Dongguan
624	Zhangzhou Health Vocational College	Fujian-Zhangzhou
625	Zhangzhou Health Vocational College	Fujian-Zhangzhou
626	Zhangzhou Health Vocational College	Fujian-Fuzhou
627	Zhangzhou Health Vocational College	Fujian-Fuzhou
628	Zhangzhou Health Vocational College	Fujian-Quanzhou
629	Zhangzhou Health Vocational College	Fujian-Zhangzhou
630	Zhangzhou Health Vocational College	Fujian-Zhangzhou
631	Yunnan Vocational and Technical College of Transportation	Yunnan-Kunming
632	Zhangzhou Health Vocational College	Fujian-Zhangzhou
633	Zhangzhou Health Vocational College	Fujian-Zhangzhou
634	Heze Medical College	Shandong-Heze
635	Zhangzhou Health Vocational College	Fujian-Fuzhou
636	Zhangzhou Health Vocational College	Fujian-Zhangzhou
637	Zhangzhou Health Vocational College	Fujian-Xiamen
638	Zhangzhou Health Vocational College	Fujian-Zhangzhou
639	Heze Medical College	Shandong-Heze
640	Zhangzhou Health Vocational College	Fujian-Zhangzhou
641	Zhangzhou Health Vocational College	Fujian-Zhangzhou
642	Zhangzhou Health Vocational College	Fujian-Xiamen
643	Zhangzhou Health Vocational College	Fujian-Fuzhou
644	Zhangzhou Health Vocational College	Fujian-Fuzhou
645	Zhangzhou Health Vocational College	Fujian-Zhangzhou
646	Zhangzhou Health Vocational College	Fujian-Zhangzhou
647	Yunnan Vocational College of Transportation	Yunnan-Kunming
648	Zhangzhou Health Vocational College	Fujian-Xiamen
649	Zhangzhou Health Vocational College	Fujian-Zhangzhou
650	Zhangzhou Health Vocational College	Fujian-Fuzhou
651	Zhangzhou Health Vocational College	Fujian-Zhangzhou
652	Zhangzhou Health Vocational College	Fujian-Fuzhou
653	Zhangzhou Health Vocational College	Fujian-Xiamen
654	Zhangzhou Health Vocational College	Fujian-Quanzhou
655	Zhangzhou Health Vocational College	Fujian-Zhangzhou
656	Yunnan Vocational College of Transportation	Yunnan-Kunming
657	Zhangzhou Health Vocational College	Fujian-Zhangzhou
658	Zhangzhou Health Vocational College	Fujian-Fuzhou
659	Zhangzhou Health Vocational College	Fujian-Fuzhou
660	Zhangzhou Health Vocational College	Fujian-Zhangzhou
661	Zhangzhou Health Vocational College	Fujian-Fuzhou
662	Zhangzhou Health Vocational College	Fujian-Zhangzhou
663	Zhangzhou Health Vocational College	Fujian-Zhangzhou
664	Zhangzhou Health Vocational College	Fujian-Zhangzhou
665	Zhangzhou Health Vocational College	Fujian-Fuzhou
666	Zhangzhou Health Vocational College	Fujian-Zhangzhou
667	Zhangzhou Health Vocational College	Fujian-Fuzhou
668	Zhangzhou Health Vocational College	Fujian-Zhangzhou
669	Zhangzhou Health Vocational College	Fujian-Zhangzhou
670	Zhangzhou Health Vocational College	Fujian-Fuzhou
671	Zhangzhou Health Vocational College	Fujian-Xiamen
672	Zhangzhou Health Vocational College	Fujian-Fuzhou
673	Zhangzhou Health Vocational College	Fujian-Zhangzhou
674	Zhangzhou Health Vocational College	Fujian-Zhangzhou
675	Heilongjiang Nursing College	Heilongjiang-Harbin
676	Heilongjiang Nursing College	Heilongjiang-Harbin
677	Heilongjiang Nursing College	Heilongjiang-Harbin
678	Heilongjiang Nursing College	Heilongjiang-Harbin
679	Heze Medical College	Shandong-Heze
680	Heilongjiang Nursing College	Heilongjiang-Harbin
681	Heze Medical College	Shandong-Heze
682	Heze Medical College	Shandong-Heze
683	Zhejiang Industry Polytechnic College	Zhejiang-Taizhou
684	Fuyang Vocational and Technical College	Anhui-Bengbu
685	Heze Medical College	Shandong-Heze
686	Heze Medical College	Henan-Zhengzhou
687	Yunnan Vocational College of Transportation	Yunnan-Kunming
688	Heilongjiang Nursing College	Heilongjiang-Harbin
689	Fuyang Vocational and Technical College	Anhui-Hefei
690	Zhangzhou Health Vocational College	Fujian-Zhangzhou
691	Heze Medical College	Shandong-Heze
692	Heze Medical College	Shandong-Heze
693	Heilongjiang Nursing College	Heilongjiang-Harbin
694	Heilongjiang Nursing College	Heilongjiang-Harbin
695	Heze Medical College	Shandong-Heze
696	Heilongjiang Nursing College	Heilongjiang-Harbin
697	Heilongjiang Provincial Nursing College	Heilongjiang-Harbin
698	Heilongjiang Higher Nursing School	Heilongjiang-Harbin
699	Heilongjiang Nursing College	Heilongjiang-Harbin
700	Zhangzhou Health Vocational College	Fujian-Fuzhou
701	Zhejiang Industry Polytechnic College	Zhejiang-Hangzhou
702	Heze Medical College	Shandong-Tai'an
703	Heze Medical College	Shandong-Heze
704	Zhangzhou Health Vocational College	Fujian-Zhangzhou
705	Heze Medical College	Shandong-Heze
706	Heze Medical College	Shandong-Jinan
707	Zhejiang Industry Polytechnic College	Zhejiang-Hangzhou
708	Heze Medical College	Shandong-Heze
709	Heilongjiang Nursing College	Heilongjiang-Suihua
710	Heze Medical College	Shandong-Jinan
711	Heze Medical College	Shandong-Heze
712	Zhangzhou Health Vocational College	Fujian-Zhangzhou
713	Zhangzhou Health Vocational College	Fujian-Xiamen
714	Zhangzhou Health Vocational College	Fujian-Fuzhou
715	Yunnan Transportation Vocational College	Yunnan-Kunming
716	Inner Mongolia University for Nationalities	Inner Mongolia-Hulunbuir
717	Yunnan Transportation Vocational College	Yunnan-Kunming
718	Zhangzhou Health Vocational College	Fujian-Zhangzhou
719	Zhangzhou Health Vocational College	Fujian-Zhangzhou
720	Heze Medical College	Shandong-Heze
721	Heze Medical College	Shandong-Heze
722	Heze Medical College	Shandong-Jinan
723	Zhangzhou Health Vocational College	Fujian-Zhangzhou
724	Zhangzhou Health Vocational College	Fujian-Fuzhou
725	Zhangzhou Health Vocational College	Fujian-Fuzhou
726	Zhangzhou Health Vocational College	Fujian-Fuzhou
727	Jinhua Polytechnic University	Zhejiang-Jinhua
728	Jinhua Polytechnic University	Zhejiang-Hangzhou
729	Jinhua Polytechnic University	Zhejiang-Jinhua
730	Jinhua Polytechnic University	Zhejiang-Wenzhou
731	Jinhua Polytechnic University	Zhejiang-Jinhua
732	Jinhua Polytechnic University	Zhejiang-Jinhua
733	Zhangzhou Health Vocational College	Fujian-Zhangzhou
734	Jinhua Polytechnic University	Zhejiang-Jinhua
735	Jinhua Polytechnic University	Zhejiang-Jinhua
736	Jinhua Polytechnic University	Zhejiang-Jinhua
737	Heze Medical College	Shandong-Heze
738	Jinhua Polytechnic University	Zhejiang-Shaoxing
739	Jinhua Polytechnic University	Zhejiang-Jinhua
740	Jinhua Polytechnic University	Zhejiang-Hangzhou
741	Zhangzhou Health Vocational College	Fujian-Fuzhou
742	Heze Medical College	Shandong-Jinan
743	Zhangzhou Health Vocational College	Fujian-Xiamen
744	Zhangzhou Health Vocational College	Fujian-Zhangzhou
745	Zhangzhou Health Vocational College	Fujian-Zhangzhou
746	Zhangzhou Health Vocational College	Fujian-Xiamen
747	Qinghai Health Vocational and Technical College	Qinghai-Xining
748	Qinghai Health Vocational and Technical College	Qinghai-Xining
749	Qinghai Health Vocational and Technical College	Qinghai-Xining
750	Zhangzhou Health Vocational College	Fujian-Zhangzhou
751	Qinghai Health Vocational and Technical College	Qinghai-Xining
752	Qinghai Health Vocational and Technical College	Qinghai-Unknown
753	Qinghai Health Vocational and Technical College	Qinghai-Xining
754	Qinghai Health Vocational and Technical College	Qinghai-Xining
755	Qinghai Health Vocational and Technical College	Qinghai-Xining
756	Qinghai Health Vocational and Technical College	Qinghai-Xining
757	Qinghai Health Vocational and Technical College	Qinghai-Xining
758	Qinghai Health Vocational and Technical College	Qinghai-Xining
759	Qinghai Health Vocational and Technical College	Qinghai-Xining
760	Qinghai Health Vocational and Technical College	Qinghai-Xining
761	Qinghai Health Vocational and Technical College	Qinghai-Unknown
762	Qinghai Health Vocational and Technical College	Qinghai-Hainan
763	Qinghai Health Vocational and Technical College	Qinghai-Xining
764	Qinghai Health Vocational and Technical College	Qinghai-Xining
765	Qinghai Health Vocational and Technical College	Qinghai-Xining
766	Qinghai Health Vocational and Technical College	Qinghai-Xining
767	Qinghai Health Vocational and Technical College	Qinghai-Unknown
768	Qinghai Health Vocational and Technical College	Qinghai-Xining
769	Qinghai Health Vocational and Technical College Chengbei Campus	Qinghai-Xining
770	Qinghai Health Vocational and Technical College	Qinghai-Xining
771	Qinghai Health Vocational and Technical College	Qinghai-Xining
772	Heze Medical College	Shandong-Heze
773	Qinghai Health Vocational and Technical College	Qinghai-Xining
774	Qinghai Provincial Health Vocational and Technical College	Qinghai-Xining
775	Qinghai Health Vocational and Technical College	Qinghai-Xining
776	Qinghai Health Vocational and Technical College	Qinghai-Xining
777	Heze Medical College	Shandong-Linyi
778	Qinghai Health Vocational and Technical College	Qinghai-Hainan
779	Qinghai Health Vocational and Technical College	Qinghai-Xining
780	Qinghai Health Vocational and Technical College	Qinghai-Xining
781	Qinghai Health Vocational and Technical College	Qinghai-Xining
782	Qinghai Health Vocational and Technical College	Qinghai-Xining
783	Heze Medical College	Shandong-Heze
784	Qinghai Health Vocational and Technical College	Qinghai-Hainan
785	Qinghai Health Vocational and Technical College	Qinghai-Xining
786	Qinghai Health Vocational and Technical College	Qinghai-Xining
787	Qinghai Health Vocational and Technical College	Qinghai-Xining
788	Qinghai Health Vocational and Technical College	Qinghai-Xining
789	Qinghai Health Vocational and Technical College	Qinghai-Xining
790	Qinghai Health Vocational and Technical College	Qinghai-Xining
791	Qinghai Health Vocational and Technical College	Qinghai-Xining
792	Qinghai Health Vocational and Technical College	Qinghai-Xining
793	Qinghai Health Vocational and Technical College	Qinghai-Xining
794	Qinghai Health Vocational and Technical College	Qinghai-Xining
795	Guangdong Electromechanical Vocational and Technical College	Xinjiang-Ili
796	Qinghai Health Vocational and Technical College	Qinghai-Xining
797	Qinghai Health Vocational and Technical College	Qinghai-Xining
798	Qinghai Health Vocational and Technical College	Qinghai-Xining
799	Qinghai Health Vocational and Technical College	Qinghai-Xining
800	Qinghai Health Vocational and Technical College	Qinghai-Xining
801	Qinghai Health Vocational and Technical College	Qinghai-Xining
802	Qinghai Health Vocational and Technical College	Qinghai-Xining
803	Qinghai Health Vocational and Technical College	Qinghai-Xining
804	Qinghai Health Vocational	Qinghai-Xining
805	Qinghai Health Vocational and Technical College	Qinghai-Xining
806	Qinghai Health Vocational and Technical College	Qinghai-Xining
807	Qinghai Health Vocational and Technical College	Qinghai-Xining
808	Qinghai Health Vocational and Technical College	Qinghai-Xining
809	Qinghai Health Vocational and Technical College	Qinghai-Xining
810	Qinghai Health Vocational and Technical College	Qinghai-Xining
811	Qinghai Health Vocational and Technical College	Qinghai-Xining
812	Qinghai Health Vocational and Technical College	Qinghai-Xining
813	Qinghai Health Vocational and Technical College	Qinghai-Unknown
814	Qinghai Health Vocational and Technical College	Qinghai-Xining
815	Qinghai Province Health Vocational and Technical College	Qinghai-Xining
816	Qinghai Health Vocational and Technical College	Qinghai-Xining
817	Qinghai Health Vocational and Technical College	Qinghai-Xining
818	Qinghai Health Vocational and Technical College	Qinghai-Xining
819	Qinghai Health Vocational and Technical College	Qinghai-Xining
820	Qinghai Health Vocational and Technical College	Qinghai-Xining
821	Qinghai Health Vocational and Technical College	Qinghai-Hainan
822	Qinghai Health Vocational and Technical College	Qinghai-Xining
823	Qinghai Health Vocational and Technical College	Qinghai-Xining
824	Qinghai Health Vocational and Technical College	Qinghai-Xining
825	Qinghai Health Vocational and Technical College	Qinghai-Xining
826	Qinghai Health Vocational and Technical College	Qinghai-Xining
827	Qinghai Health Vocational and Technical College	Qinghai-Xining
828	Qinghai Health Vocational and Technical College	Qinghai-Xining
829	Qinghai Health Vocational and Technical College	Qinghai-Xining
830	Qinghai Health Vocational and Technical College	Qinghai-Xining
831	Qinghai Health Vocational and Technical College	Qinghai-Xining
832	Qinghai Health Vocational and Technical College	Qinghai-Xining
833	Qinghai Health Vocational and Technical College	Qinghai-Xining
834	Qinghai Health Vocational and Technical College	Qinghai-Xining
835	Qinghai Health Vocational and Technical College	Qinghai-Xining
836	Qinghai Health Vocational and Technical College	Qinghai-Xining
837	Qinghai Province Health Vocational and Technical College	Qinghai-Hainan
838	Qinghai Health Vocational and Technical College	Qinghai-Xining
839	Qinghai Health Vocational and Technical College	Qinghai-Xining
840	Qinghai Health Vocational and Technical College	Qinghai-Xining
841	Qinghai Health Vocational and Technical College	Qinghai-Xining
842	Qinghai Health Vocational and Technical College	Qinghai-Xining
843	Qinghai Health Vocational and Technical College	Qinghai-Xining
844	Qinghai Health Vocational and Technical College	Qinghai-Xining
845	Qinghai Health Vocational and Technical College	Qinghai-Xining
846	Qinghai Health Vocational and Technical College	Qinghai-Xining
847	Qinghai Health Vocational and Technical College	Qinghai-Xining
848	Qinghai Health Vocational and Technical College	Qinghai-Xining
849	Qinghai Vocational Health Technical College	Qinghai-Xining
850	Qinghai Health Vocational and Technical College	Qinghai-Xining
851	Qinghai Health Vocational and Technical College	Qinghai-Xining
852	Qinghai Health Vocational and Technical College	Qinghai-Unknown
853	Qinghai Health Vocational and Technical College	Qinghai-Xining
854	Qinghai Health Vocational and Technical College	Qinghai-Xining
855	Qinghai Health Vocational and Technical College	Qinghai-Xining
856	Qinghai Health Vocational and Technical College	Qinghai-Xining
857	Qinghai Health Vocational and Technical College	Qinghai-Xining
858	Qinghai Health Vocational and Technical College	Qinghai-Hainan
859	Qinghai Health Vocational and Technical College	Qinghai-Xining
860	Qinghai Health Vocational and Technical College	Qinghai-Xining
861	Qinghai Health Vocational and Technical College	Qinghai-Xining
862	Qinghai Health Vocational and Technical School	Qinghai-Unknown
863	Qinghai Health Vocational and Technical College	Qinghai-Xining
864	Qinghai Health Vocational and Technical College	Qinghai-Xining
865	Qinghai Health Vocational and Technical College	Qinghai-Xining
866	Qinghai Health Vocational and Technical College	Qinghai-Xining
867	Qinghai Health Vocational and Technical College	Qinghai-Xining
868	Qinghai Health Vocational and Technical College	Qinghai-Xining
869	Qinghai Health Vocational and Technical College	Qinghai-Xining
870	Qinghai Health Vocational and Technical College	Qinghai-Xining
871	Qinghai Health Vocational and Technical College	Qinghai-Xining
872	Qinghai Health Vocational and Technical College	Qinghai-Xining
873	Qinghai Health Vocational and Technical College	Qinghai-Xining
874	Qinghai Health Vocational and Technical College	Qinghai-Xining
875	Qinghai Health Vocational and Technical College	Qinghai-Xining
876	Qinghai Health Vocational and Technical College	Qinghai-Hainan
877	Qinghai Health Vocational and Technical College	Qinghai-Haidong
878	Qinghai Health Vocational and Technical College	Qinghai-Xining
879	Qinghai Health Vocational and Technical College	Qinghai-Xining
880	Qinghai Health Vocational and Technical College	Qinghai-Xining
881	Qinghai Health Vocational and Technical College	Qinghai-Xining
882	Qinghai Health Vocational and Technical College	Qinghai-Xining
883	Qinghai Health Vocational and Technical College	Qinghai-Xining
884	Qinghai Health Vocational and Technical College	Qinghai-Xining
885	Qinghai Health Vocational and Technical College	Qinghai-Hainan
886	Qinghai Health Vocational and Technical College	Qinghai-Xining
887	Qinghai Health Vocational and Technical College	Qinghai-Xining
888	Qinghai Health Vocational College	Qinghai-Xining
889	Qinghai Health Vocational and Technical College	Qinghai-Xining
890	Qinghai Health Vocational Technical College	Qinghai-Xining
891	Qinghai Health Vocational Technical College	Qinghai-Xining
892	Qinghai Health Vocational Technical College	Qinghai-Xining
893	Qinghai Health Vocational Technical College	Qinghai-Xining
894	Qinghai Health Vocational Technical College	Qinghai-Xining
895	Qinghai Health Vocational Technical College	Qinghai-Xining
896	Qinghai Health Vocational Technical College	Qinghai-Xining
897	Qinghai Health Vocational Technical College	Qinghai-Xining
898	Qinghai Health Vocational Technical College	Qinghai-Xining
899	Zhangzhou Health Vocational College	Fujian-Xiamen
900	Qinghai Health Vocational Technical College	Qinghai-Xining
901	Qinghai Health Vocational Technical College	Qinghai-Xining
902	Qinghai Health Vocational Technical College	Qinghai-Xining
903	Qinghai Health Vocational Technical College	Qinghai-Xining
904	Qinghai Health Vocational Technical College	Qinghai-Xining
905	Qinghai Health Vocational Technical College	Qinghai-Xining
906	Qinghai Health Vocational Technical College	Qinghai-Xining
907	Heze Medical College	Shandong-Heze
908	Qinghai Health Vocational Technical College	Qinghai-Xining
909	Qinghai Health Vocational Technical College	Qinghai-Xining
910	Qinghai Health Vocational Technical College	Qinghai-Unknown
911	Qinghai Health Vocational Technical College	Qinghai-Xining
912	Qinghai Health Vocational Technical College	Qinghai-Xining
913	Qinghai Health Vocational Technical College	Qinghai-Unknown
914	Qinghai Health Vocational Technical College	Qinghai-Xining
915	Qinghai Health Vocational Technical College	Qinghai-Xining
916	Qinghai Health Vocational Technical College	Qinghai-Xining
917	Qinghai Health Vocational Technical College	Qinghai-Xining
918	Qinghai Health Vocational Technical College	Qinghai-Xining
919	Qinghai Health Vocational Technical College	Qinghai-Xining
920	Qinghai Health Vocational Technical College	Qinghai-Xining
921	Qinghai Health Vocational Technical College	Qinghai-Xining
922	Qinghai Health Vocational Technical College	Qinghai-Xining
923	Qinghai	Fujian-Fuzhou
924	Qinghai Health Vocational Technical College	Qinghai-Xining
925	Qinghai Health Vocational Technical College	Qinghai-Xining
926	Qinghai Health Vocational Technical College	Qinghai-Xining
927	Issue	Fujian-Fuzhou
928	Qinghai Health Vocational Technical College	Qinghai-Xining
929	Qinghai Health Vocational Technical College	Qinghai-Xining
930	Qinghai Health Vocational Technical College	Qinghai-Xining
931	Qinghai Health Vocational Technical College	Qinghai-Hainan
932	Qinghai Health Vocational Technical College	Qinghai-Hainan
933	Qinghai Health Vocational Technical College	Qinghai-Xining
934	Heze Medical College	Shandong-Heze
935	Jinhua Polytechnic University	Zhejiang-Jinhua
936	Qinghai Health Vocational Technical College	Qinghai-Unknown
937	Qinghai Xining City Chengbei District Health Vocational Technical College	Qinghai-Xining
938	Qinghai Health Vocational Technical College	Qinghai-Xining
939	Qinghai Health Vocational and Technical College	Qinghai-Xining
940	Heilongjiang Nursing College	Heilongjiang-Harbin
941	Qinghai Health Vocational and Technical College	Qinghai-Xining
942	Qinghai Health Vocational and Technical College	Qinghai-Xining
943	Qinghai Health Vocational and Technical College	Qinghai-Xining
944	Qinghai Health Vocational and Technical College	Qinghai-Xining
945	Qinghai Health Vocational and Technical School	Qinghai-Xining
946	Zhangzhou Health Vocational College	Fujian-Fuzhou
947	Heze Medical College	Shandong-Heze
948	Zhangzhou Health Vocational College	Fujian-Fuzhou
949	Yunnan Transportation Vocational College	Jiangsu-Nanjing
950	Qinghai Health Vocational and Technical College	Qinghai-Xining
951	Qinghai Health Vocational and Technical College	Qinghai-Xining
952	Yunnan Transportation Vocational College	Jiangsu-Nanjing
953	Yunnan Transportation Vocational College	Yunnan-Kunming
954	Yunnan Transportation Vocational College	Yunnan-Kunming
955	Inner Mongolia University for Nationalities	Inner Mongolia-Hohhot
956	Zhejiang Industry Polytechnic College	Zhejiang-Ningbo
957	Heze Medical College	Shandong-Heze
958	Qinghai Health Vocational and Technical College	Qinghai-Xining
959	Qinghai Health Vocational and Technical College	Qinghai-Xining
960	Qinghai Health Vocational and Technical College	Qinghai-Xining
961	Qinghai Health Vocational and Technical College	Qinghai-Xining
962	Qinghai Health Vocational and Technical College	Qinghai-Xining
963	Qinghai Health Vocational and Technical College	Qinghai-Xining
964	Qinghai Health Vocational and Technical College	Qinghai-Xining
965	Qinghai Health Vocational and Technical College	Qinghai-Hainan
966	Qinghai Health Vocational and Technical College	Qinghai-Xining
967	Qinghai Health Vocational and Technical College	Qinghai-Unknown
968	Qinghai Health Vocational and Technical College	Qinghai-Xining
969	Qinghai Health Vocational and Technical College	Qinghai-Xining
970	Heze Medical College	Shandong-Heze
971	Heze Medical College	Shandong-Heze
972	Qinghai Health Vocational and Technical College	Qinghai-Xining
973	Qinghai Health Vocational and Technical College	Qinghai-Xining
974	Qinghai Health Vocational and Technical College	Qinghai-Xining
975	Qinghai Health Vocational and Technical College	Qinghai-Xining
976	Qinghai Health Vocational and Technical College	Qinghai-Xining
977	Qinghai Health Vocational and Technical College	Qinghai-Xining
978	Heze Medical College	Shandong-Heze
979	Qinghai Health Vocational and Technical College	Qinghai-Xining
980	Qinghai Health Vocational and Technical College	Qinghai-Hainan
981	Qinghai Health Vocational and Technical College	Qinghai-Xining
982	Qinghai Health Vocational and Technical College	Qinghai-Xining
983	Heze Medical College	Shandong-Heze
984	Qinghai Health Vocational and Technical College	Qinghai-Xining
985	Qinghai Health Vocational and Technical College	Qinghai-Unknown
986	Heze Medical College	Shandong-Jinan
987	Heze Medical College	Shandong-Heze
988	Jinhua Polytechnic University	Zhejiang-Jinhua
989	Qinghai Health Vocational and Technical School	Qinghai-Xining
990	Qinghai Health Vocational and Technical College	Qinghai-Xining
991	Qinghai Health Vocational and Technical College	Qinghai-Xining
992	Qinghai Health Vocational and Technical College	Qinghai-Xining
993	Chongqing Three Gorges Medical College	Chongqing-Chongqing
994	Chongqing Three Gorges Medical College	Chongqing-Chongqing
995	Qinghai Health Vocational and Technical College	Qinghai-Hainan
996	Chongqing Three Gorges Medical College	Chongqing-Chongqing
997	Chongqing Three Gorges Medical College	Chongqing-Chongqing
998	Chongqing Three Gorges Medical College	Chongqing-Chongqing
999	Chongqing Three Gorges Medical College	Beijing-Beijing
1000	Qinghai Health Vocational and Technical College	Qinghai-Xining
1001	Chongqing Three Gorges Medical College	Chongqing-Chongqing
1002	Qinghai Health Vocational and Technical College	Qinghai-Xining
1003	Chongqing Three Gorges Medical College	Chongqing-Chongqing
1004	Heze Medical College	Shandong-Heze
1005	Chongqing Three Gorges Medical College	Chongqing-Chongqing
1006	Qinghai Health Vocational and Technical College	Qinghai-Xining
1007	Chongqing Three Gorges Medical College	Chongqing-Chongqing
1008	Chongqing Three Gorges Medical College	Chongqing - Chongqing
1009	Chongqing Three Gorges Medical College	Chongqing - Chongqing
1010	Chongqing Three Gorges Medical College	Chongqing - Chongqing
1011	Chongqing Three Gorges Medical College	Chongqing - Chongqing
1012	Heze Medical College	Shandong - Heze
1013	Heze Medical College	Shandong - Heze
1014	Chongqing Three Gorges Medical College	Chongqing - Chongqing
1015	Qinghai Health Vocational and Technical College	Qinghai - Xining
1016	Chongqing Three Gorges Medical College	Chongqing - Chongqing
1017	Heze Medical College	Shandong - Heze
1018	Qinghai Health Vocational and Technical College	Qinghai - Xining
1019	Qinghai Health Vocational and Technical College	Qinghai - Xining
1020	Chongqing Three Gorges Medical College	Chongqing - Chongqing
1021	Chongqing Three Gorges Medical College	Chongqing - Chongqing
1022	Chongqing Three Gorges Medical College	Chongqing - Chongqing
1023	Chongqing Three Gorges Medical College	Chongqing - Chongqing
1024	Chongqing Three Gorges Medical College of Wanzhou District	Chongqing - Chongqing
1025	Heze Medical College	Shandong - Heze
1026	Chongqing Three Gorges Medical College	Chongqing - Chongqing
1027	Chongqing Three Gorges Medical College	Chongqing - Chongqing
1028	Heze Medical College	Shandong - Heze
1029	Chongqing Three Gorges Medical College	Chongqing - Chongqing
1030	Chongqing Three Gorges Medical College	Chongqing - Chongqing
1031	Heilongjiang Higher Vocational College of Nursing	Heilongjiang - Harbin
1032	Yunnan Vocational College of Transportation	Yunnan - Kunming
1033	Guangdong Electromechanical Vocational Technical College	Guangdong - Jieyang
1034	Heze Medical College	Shandong - Heze
1035	Heilongjiang Higher College of Nursing	Heilongjiang - Harbin
1036	Qinghai Health Vocational Technical College	Qinghai - Xining
1037	Qinghai Health Vocational Technical College	Qinghai - Xining
1038	Qinghai Health Vocational Technical College	Qinghai - Xining
1039	Heze Medical College	Shandong - Heze
1040	Qinghai Health Vocational Technical College	Qinghai - Xining
1041	Heze Medical College	Shandong - Jinan
1042	Heze Medical College	Shandong - Jinan
1043	Heze Medical College	Shandong - Heze
1044	Heze Medical College	Shandong - Heze
1045	Heze Medical College	Shandong - Heze
1046	Heze Medical College	Shandong - Heze
1047	Heze Medical College	Shandong - Heze
1048	Heze Medical College	Shandong - Heze
1049	Heze Medical College	Shandong - Linyi
1050	Heze Medical College	Shandong - Liaocheng
1051	Heze Medical College	Shandong - Jinan
1052	Heze Medical College	Shandong - Heze
1053	Heze Medical College	Shandong - Heze
1054	Heze Medical College	Shandong - Heze
1055	Heze Medical College	Shandong - Heze
1056	Heze Medical College	Shandong - Heze
1057	Heze Medical College	Shandong - Heze
1058	Heze Medical College	Shandong - Heze
1059	Heze Medical Vocational College	Shandong - Heze
1060	Heze Medical College	Shandong - Zaozhuang
1061	Heze Medical College	Shandong - Heze
1062	Heze Medical College	Shandong - Heze
1063	Heze Medical College	Shandong - Heze
1064	Qinghai Health Vocational Technical College	Qinghai - Xining
1065	Heze Medical Higher Vocational College	Shandong - Heze
1066	Heze Medical College	Shandong - Heze
1067	Heze Medical College	Shandong - Liaocheng
1068	Heze Medical College	Shandong-Heze
1069	Heze Medical College	Shandong-Heze
1070	Heze Medical College	Shandong-Heze
1071	Heze Medical College	Shandong-Heze
1072	Heze Medical College	Shandong-Heze
1073	Heze Medical College	Shandong-Heze
1074	Heze Medical Higher Vocational College	Shandong-Heze
1075	Heze Medical College	Shandong-Heze
1076	Heze Medical College	Shandong-Heze
1077	Heze Medical College	Shandong-Heze
1078	Heze Medical College	Shandong-Heze
1079	Heze Medical College	Shandong-Heze
1080	Heze Medical College	Shandong-Heze
1081	Heze Medical College	Shandong-Dongying
1082	Heze Medical College	Shandong-Heze
1083	Heze Medical College	Shandong-Heze
1084	Heze Medical College	Shandong-Heze
1085	Heze Medical College	Shandong-Heze
1086	Heze Medical College	Shandong-Heze
1087	Heze Medical College	Shandong-Heze
1088	Heze Medical College	Shandong-Jining
1089	Heze Medical College	Shandong-Jinan
1090	Heze Medical College	Shandong-Heze
1091	Qinghai Health Vocational and Technical College	Qinghai-Unknown
1092	Heze Medical College	Shandong-Weifang
1093	Heze Medical College	Shandong-Heze
1094	Heze Medical College	Shandong-Jinan
1095	Chongqing Three Gorges Medical College	Chongqing-Chongqing
1096	Heze Medical College	Shandong-Heze
1097	Heze Medical College	Shandong-Heze
1098	Heze Medical College	Shandong-Heze
1099	Qinghai Health Vocational and Technical College	Qinghai-Xining
1100	Heze Medical College	Shandong-Heze
1101	Qinghai Health Vocational and Technical College	Qinghai-Xining
1102	Yunnan Vocational College of Transportation	Yunnan-Kunming
1103	Heze Medical College	Shandong-Heze
1104	Heze Medical College	Shandong-Heze
1105	Heze Medical College	Shandong-Heze
1106	N/A	Shandong-Zaozhuang
1107	Heze Medical College	Shandong-Heze
1108	Heze Medical College	Shandong-Heze
1109	Heze Medical College	Shandong-Linyi
1110	Heze Medical College	Shandong-Heze
1111	Heze Medical College	Shandong-Heze
1112	Heze Medical College	Shandong-Heze
1113	Heze Medical College	Shandong-Heze
1114	Heze Medical College	Shandong-Jinan
1115	Heze Medical College	Shandong-Linyi
1116	Heze Medical College	Shandong-Heze
1117	Heze Medical College	Shandong-Jinan
1118	Heze Medical College	Shandong-Jining
1119	Heze Medical College	Shandong-Heze
1120	Heze Medical College	Shandong-Heze
1121	Heze Medical College	Shandong-Heze
1122	Heze Medical College	Shandong-Jinan
1123	Chongqing Three Gorges Medical College	Chongqing-Chongqing
1124	Heze Medical College	Shandong-Heze
1125	Heze Medical College	Shandong-Jinan
1126	Heze Medical College	Shandong-Linyi
1127	Heze Medical College	Shandong-Jinan
1128	Heze Medical College	Shandong-Jinan
1129	Heze Medical College	Shandong-Jining
1130	Heze Medical College	Shandong-Heze
1131	Heze Medical College	Shandong-Jining
1132	Heze Medical College	Shandong-Heze
1133	Zhangzhou Health Vocational College	Fujian-Fuzhou
1134	Heze Medical College	Shandong-Jinan
1135	Heze Medical College	Shandong-Jining
1136	Heze Medical College	Shandong-Heze
1137	Heze Medical College	Shandong-Heze
1138	Heze Medical College	Shandong-Heze
1139	Heze Medical College	Shandong-Heze
1140	Heze Medical College	Shandong-Heze
1141	Heze Medical College	Shandong-Heze
1142	Heze Medical College	Shandong-Heze
1143	Heze Medical College	Shandong-Jinan
1144	Chongqing Three Gorges Medical College	Chongqing-Chongqing
1145	Heze Medical College	Shandong-Heze
1146	Heze Medical College	Shandong-Heze
1147	Heze Medical College	Shandong-Heze
1148	Heze Medical College	Shandong-Heze
1149	Heze Medical College	Shandong-Heze
1150	Heze Medical College	Shandong-Heze
1151	Heze Medical College	Shandong-Heze
1152	Heze Medical College	Shandong-Linyi
1153	Heze Medical College	Shandong-Jinan
1154	Zhangzhou Health Vocational College	Fujian-Fuzhou
1155	Heze Medical College	Shandong-Jinan
1156	Heze Medical College	Shandong-Jinan
1157	Heze Medical College	Shandong-Jinan
1158	Heze Medical College	Shandong-Jinan
1159	Heze Medical College	Shandong-Heze
1160	Shenyang Polytechnic College	Liaoning-Shenyang
1161	Shenyang Polytechnic College	Liaoning-Shenyang
1162	Shenyang Polytechnic College	Liaoning-Dalian
1163	Shenyang Polytechnic College	Liaoning-Shenyang
1164	Shenyang Polytechnic College	Liaoning-Dalian
1165	Shenyang Polytechnic College	Liaoning-Shenyang
1166	Shenyang Polytechnic College	Liaoning-Shenyang
1167	Shenyang Polytechnic College	Liaoning-Shenyang
1168	Shenyang Polytechnic College	Liaoning-Shenyang
1169	Shenyang Polytechnic College	Liaoning-Liaoyang
1170	Shenyang Polytechnic College	Liaoning-Liaoyang
1171	Shenyang Polytechnic College	Liaoning-Shenyang
1172	Shenyang Polytechnic College	Liaoning-Shenyang
1173	Shenyang Polytechnic College	Liaoning-Shenyang
1174	Shenyang Polytechnic College	Liaoning-Shenyang
1175	Shenyang Polytechnic College	Liaoning-Shenyang
1176	Shenyang Polytechnic College	Liaoning-Shenyang
1177	Shenyang Polytechnic College	Liaoning-Dalian
1178	Shenyang Polytechnic College	Liaoning-Shenyang
1179	Shenyang Polytechnic College	Liaoning-Shenyang
1180	Shenyang Polytechnic College	Liaoning-Shenyang
1181	Shenyang Polytechnic College	Liaoning-Shenyang
1182	Shenyang Polytechnic College	Liaoning-Shenyang
1183	Shenyang Polytechnic College	Liaoning-Shenyang
1184	Shenyang Vocational Technical School	Liaoning-Shenyang
1185	Shenyang Vocational Technical College	Liaoning-Shenyang
1186	Shenyang Vocational Technical College	Liaoning-Shenyang
1187	Shenyang Vocational Technical College	Liaoning-Dalian
1188	Shenyang Vocational Technical College	Liaoning-Shenyang
1189	Shenyang Vocational Technical College	Liaoning-Liaoyang
1190	Shenyang Vocational Technical College	Liaoning-Shenyang
1191	Shenyang Vocational Technical College	Liaoning-Tieling
1192	Shenyang Vocational Technical College	Liaoning-Dalian
1193	Shenyang Vocational Technical College	Liaoning-Shenyang
1194	Shenyang Vocational Technical College	Liaoning-Shenyang
1195	Shenyang Vocational Technical College	Liaoning-Shenyang
1196	Shenyang Vocational Technical College	Liaoning-Shenyang
1197	Shenyang Vocational Technical College	Liaoning-Shenyang
1198	Shenyang Vocational Technical College	Liaoning-Shenyang
1199	Shenyang Vocational Technical College	Liaoning-Liaoyang
1200	Shenyang Vocational Technical College	Liaoning-Liaoyang
1201	Shenyang Vocational Technical College	Liaoning-Shenyang
1202	Shenyang Vocational Technical College	Liaoning-Shenyang
1203	Guangxi Health Vocational Technical College	Guangxi-Nanning
1204	Zhejiang University	Zhejiang-Hangzhou
1205	Capital Normal University	Beijing-Beijing
1206	Beijing Sport University	Beijing-Beijing
1207	Communication University of China	Beijing-Beijing
1208	Zhengzhou Railway Vocational Technical College	Henan-Zhengzhou
1209	Zhengzhou Railway Vocational College	Henan-Kaifeng
1210	Zhengzhou Railway Vocational Technical College	Henan-Kaifeng
1211	Zhengzhou Railway Vocational Technical College	Henan-Zhengzhou
1212	Zhengzhou Railway Vocational Technical College	Henan-Zhengzhou
1213	Zhengzhou Railway Vocational Technical College	Henan-Zhengzhou
1214	Zhengzhou Railway Vocational Technical College	Henan-Zhengzhou
1215	Zhengzhou Railway Vocational Technical College	Henan-Luoyang
1216	Zhengzhou Railway Vocational Technical College	Henan-Zhengzhou
1217	Zhengzhou Railway Vocational Technical College	Henan-Zhengzhou
1218	Zhengzhou Railway Vocational Technical College	Henan-Zhengzhou
1219	Zhengzhou Railway Vocational Technical College	Henan-Zhengzhou
1220	Zhengzhou Railway Vocational Technical College	Henan-Zhengzhou
1221	Zhengzhou Railway Vocational Technical College	Henan-Zhengzhou
1222	Zhengzhou Railway Vocational Technical College	Henan-Zhengzhou
1223	Zhengzhou Railway Vocational Technical College	Henan-Zhengzhou
1224	Zhengzhou Railway Vocational Technical College	Henan-Zhengzhou
1225	Zhengzhou Railway Vocational Technical College	Henan-Xuchang
1226	Zhengzhou Railway Vocational Technical College	Henan-Luoyang
1227	Zhengzhou Railway Vocational Technical College	Henan-Zhengzhou
1228	Zhengzhou Railway Vocational Technical College	Henan-Luoyang
1229	Zhengzhou Railway Vocational Technical College	Henan-Zhengzhou
1230	Zhengzhou Railway Vocational Technical College	Henan-Zhengzhou
1231	Zhengzhou Railway Vocational Technical College	Henan-Zhengzhou
1232	Zhengzhou Railway Vocational Technical College	Henan-Puyang
1233	Zhengzhou Railway Vocational & Technical College	Henan-Zhengzhou
1234	Xinjiang Normal University	Xinjiang-Urumqi
1235	Xinjiang Normal University	Xinjiang-Hami
1236	Xinjiang Normal University	Xinjiang-Urumqi
1237	Xinjiang Normal University	Xinjiang-Urumqi
1238	Xinjiang Normal University	Xinjiang-Hami
1239	Xinjiang Normal University	Xinjiang-Urumqi
1240	Xinjiang Normal University	Xinjiang-Urumqi
1241	Xinjiang Normal University	Xinjiang-Urumqi
1242	Xinjiang Normal University	Xinjiang-Aletai
1243	Heze Medical College	Shandong-Heze
1244	Zhengzhou Railway Vocational & Technical College	Henan-Zhengzhou
1245	Heze Medical College	Shandong-Heze
1246	Xinjiang Normal University	Xinjiang-Urumqi
1247	Xinjiang Normal University	Xinjiang-Urumqi
1248	Xinjiang Normal University	Xinjiang-Urumqi
1249	Xinjiang Normal University	Xinjiang-Urumqi
1250	Xinjiang Normal University	Xinjiang-Urumqi
1251	Chengdu University of Traditional Chinese Medicine	Sichuan-Chengdu
1252	Chengdu University of Traditional Chinese Medicine	Sichuan-Chengdu
1253	Chengdu University of Traditional Chinese Medicine	Sichuan-Chengdu
1254	Chengdu University of Traditional Chinese Medicine	Sichuan-Chengdu
1255	Chengdu University of Traditional Chinese Medicine	Sichuan-Chengdu
1256	Chengdu University of Traditional Chinese Medicine	Sichuan-Chengdu
1257	Chengdu University of Traditional Chinese Medicine	Sichuan-Chengdu
1258	Chengdu University of Traditional Chinese Medicine	Sichuan-Unknown
1259	Chengdu University of Traditional Chinese Medicine	Sichuan-Chengdu
1260	Chengdu University of Traditional Chinese Medicine	Guangdong-Guangzhou
1261	Chengdu University of Traditional Chinese Medicine	Sichuan-Chengdu
1262	Chengdu University of Traditional Chinese Medicine	Sichuan-Chengdu
1263	Chengdu University of Traditional Chinese Medicine	Sichuan-Chengdu
1264	Chengdu University of Traditional Chinese Medicine	Sichuan-Deyang
1265	Chengdu University of Traditional Chinese Medicine	Sichuan-Chengdu
1266	Chengdu University of Traditional Chinese Medicine	Sichuan-Chengdu
1267	Chengdu University of Traditional Chinese Medicine	Sichuan-Chengdu
1268	Chengdu University of Traditional Chinese Medicine	Sichuan-Chengdu
1269	Chengdu University of Traditional Chinese Medicine	Sichuan-Chengdu
1270	Chengdu University of Traditional Chinese Medicine	Sichuan-Chengdu
1271	Chengdu University of Traditional Chinese Medicine	Sichuan-Meishan
1272	Chengdu University of Traditional Chinese Medicine	Sichuan-Chengdu
1273	Chengdu University of Traditional Chinese Medicine	Sichuan-Chengdu
1274	Chengdu University of Traditional Chinese Medicine	Sichuan-Chengdu
1275	Chengdu University of Traditional Chinese Medicine	Sichuan-Chengdu
1276	Chengdu University of Traditional Chinese Medicine	Sichuan-Chengdu
1277	Chengdu University of Traditional Chinese Medicine	Sichuan-Chengdu
1278	Chengdu University of Traditional Chinese Medicine	Sichuan-Chengdu
1279	Chengdu University of Traditional Chinese Medicine	Sichuan-Chengdu
1280	Chengdu University of Traditional Chinese Medicine	Guangdong-Guangzhou
1281	Chengdu University of Traditional Chinese Medicine	Sichuan-Chengdu
1282	Chengdu University of Traditional Chinese Medicine	Sichuan-Chengdu
1283	Chengdu University of Traditional Chinese Medicine	Sichuan-Chengdu
1284	Chengdu University of Traditional Chinese Medicine	Sichuan-Chengdu
1285	Chengdu University of Traditional Chinese Medicine	Guangdong-Guangzhou
1286	Chengdu University of Traditional Chinese Medicine	Guangdong-Guangzhou
1287	Chengdu University of Traditional Chinese Medicine	Sichuan-Chengdu
1288	Chengdu University of Traditional Chinese Medicine	Sichuan-Chengdu
1289	Chengdu University of Traditional Chinese Medicine	Guangdong-Guangzhou
1290	Chengdu University of Traditional Chinese Medicine	Sichuan-Chengdu
1291	Chengdu University of Traditional Chinese Medicine	Sichuan-Chengdu
1292	Chengdu University of Traditional Chinese Medicine	Sichuan-Chengdu
1293	Chengdu University of Traditional Chinese Medicine	Guangdong-Guangzhou
1294	Chengdu University of Traditional Chinese Medicine	Guangdong-Guangzhou
1295	Chengdu University of Traditional Chinese Medicine	Sichuan-Chengdu
1296	Chengdu University of Traditional Chinese Medicine	Sichuan-Chengdu
1297	Chengdu University of Traditional Chinese Medicine	Sichuan-Chengdu
1298	Chengdu University of Traditional Chinese Medicine	Sichuan-Chengdu
1299	Chengdu University of Traditional Chinese Medicine	Sichuan-Chengdu
1300	Chengdu University of Traditional Chinese Medicine	Sichuan-Chengdu
1301	Chengdu University of Traditional Chinese Medicine	Sichuan-Chengdu
1302	Chengdu University of Traditional Chinese Medicine	Sichuan-Chengdu
1303	Chengdu University of Traditional Chinese Medicine	Sichuan-Chengdu
1304	Chengdu University of Traditional Chinese Medicine	Sichuan-Chengdu
1305	Chengdu University of Traditional Chinese Medicine	Sichuan-Chengdu
1306	Chengdu University of Traditional Chinese Medicine	Sichuan-Chengdu
1307	Chengdu University of Traditional Chinese Medicine	Sichuan-Chengdu
1308	Chengdu University of Traditional Chinese Medicine	Sichuan-Chengdu
1309	Chengdu University of Traditional Chinese Medicine	Guangdong-Guangzhou
1310	Chengdu University of Traditional Chinese Medicine	Sichuan-Chengdu
1311	Chengdu University of Traditional Chinese Medicine	Sichuan-Chengdu
1312	Chengdu University of Traditional Chinese Medicine	Sichuan-Chengdu
1313	Chengdu University of Traditional Chinese Medicine	Sichuan-Chengdu
1314	Chengdu University of Traditional Chinese Medicine	Sichuan-Chengdu
1315	Chengdu University of Traditional Chinese Medicine	Sichuan-Chengdu
1316	Chengdu University of Traditional Chinese Medicine	Sichuan-Unknown
1317	Chengdu University of Traditional Chinese Medicine	Sichuan-Chengdu
1318	Chengdu University of Traditional Chinese Medicine	Sichuan-Chengdu
1319	Chengdu University of Traditional Chinese Medicine	Sichuan-Chengdu
1320	Chengdu University of Traditional Chinese Medicine	Sichuan-Chengdu
1321	Chengdu University of Traditional Chinese Medicine	Sichuan-Chengdu
1322	Chengdu University of Traditional Chinese Medicine	Sichuan-Chengdu
1323	Chengdu University of Traditional Chinese Medicine	Sichuan-Chengdu
1324	Chengdu University of Traditional Chinese Medicine	Sichuan-Chengdu
1325	Chengdu University of Traditional Chinese Medicine	Sichuan-Chengdu
1326	Chengdu University of Traditional Chinese Medicine	Sichuan-Unknown
1327	Chengdu University of Traditional Chinese Medicine	Sichuan-Chengdu
1328	Chengdu University of Traditional Chinese Medicine	Sichuan-Chengdu
1329	Chengdu University of Traditional Chinese Medicine	Sichuan-Chengdu
1330	Chengdu University of Traditional Chinese Medicine	Sichuan-Unknown
1331	Chengdu University of Traditional Chinese Medicine	Sichuan-Chengdu
1332	Chengdu University of Traditional Chinese Medicine	Sichuan-Unknown
1333	Chengdu University of Traditional Chinese Medicine	Sichuan-Chengdu
1334	Nanjing Medical University Kangda College	Jiangsu-Lianyungang
1335	Nanjing Medical University Kangda College	Jiangsu-Huaian
1336	Chengdu University of Traditional Chinese Medicine	Sichuan-Chengdu
1337	Nanjing Medical University Kangda College	Jiangsu-Lianyungang
1338	Nanjing Medical University Kangda College	Jiangsu-Lianyungang
1339	Nanjing Medical University Kangda College	Jiangsu-Lianyungang
1340	Nanjing Medical University Kangda College	Jiangsu-Lianyungang
1341	Chengdu University of Traditional Chinese Medicine	Sichuan-Chengdu
1342	Nanjing Medical University Kangda College	Jiangsu-Lianyungang
1343	Nanjing Medical University Kangda College	Jiangsu-Lianyungang
1344	Nanjing Medical University Kangda College	Jiangsu-Suzhou
1345	Xinjiang Normal University	Xinjiang-Urumqi
1346	Nanjing Medical University Kangda College	Jiangsu-Suzhou
1347	Chengdu University of Traditional Chinese Medicine	Sichuan-Chengdu
1348	Chengdu University of Traditional Chinese Medicine	Sichuan-Chengdu
1349	Chengdu University of Traditional Chinese Medicine	Sichuan-Unknown
1350	Chengdu University of Traditional Chinese Medicine	Sichuan-Chengdu
1351	Chengdu University of Traditional Chinese Medicine	Sichuan-Chengdu
1352	chengduzhibgyiyaodaxue	Sichuan-Chengdu
1353	Chengdu University of Traditional Chinese Medicine	Sichuan-Chengdu
1354	Chengdu University of Traditional Chinese Medicine	Sichuan-Chengdu
1355	Chengdu University of Traditional Chinese Medicine	Sichuan-Unknown
1356	Chengdu University of Traditional Chinese Medicine	Sichuan-Chengdu
1357	Chengdu University of Traditional Chinese Medicine	Sichuan-Chengdu
1358	Chengdu University of Traditional Chinese Medicine	Sichuan-Chengdu
1359	Chengdu University of Traditional Chinese Medicine	Sichuan-Chengdu
1360	Chengdu University of Traditional Chinese Medicine	Sichuan-Chengdu
1361	Chengdu University of Traditional Chinese Medicine	Sichuan-Chengdu
1362	Qinghai Health Vocational and Technical College	Qinghai-Xining
1363	Chengdu University of Traditional Chinese Medicine	Sichuan-Chengdu
1364	Chengdu University of Traditional Chinese Medicine	Sichuan-Chengdu
1365	Chengdu University of Traditional Chinese Medicine	Guangdong - Guangzhou
1366	Chengdu University of Traditional Chinese Medicine	Sichuan - Chengdu
1367	Chengdu University of Traditional Chinese Medicine	Sichuan - Chengdu
1368	Chengdu University of Traditional Chinese Medicine	Sichuan - Chengdu
1369	Chengdu University of Traditional Chinese Medicine	Sichuan - Chengdu
1370	Chengdu University of Traditional Chinese Medicine	Sichuan - Chengdu
1371	Chengdu University of Traditional Chinese Medicine	Sichuan - Chengdu
1372	Chengdu University of Traditional Chinese Medicine	Sichuan - Chengdu
1373	Chengdu University of Traditional Chinese Medicine	Sichuan - Chengdu
1374	Chengdu University of Traditional Chinese Medicine	Sichuan - Chengdu
1375	Chengdu University of Traditional Chinese Medicine	Sichuan - Chengdu
1376	Chengdu University of Traditional Chinese Medicine	Sichuan - Chengdu
1377	Chengdu University of Traditional Chinese Medicine	Sichuan - Chengdu
1378	Zhengzhou Railway Vocational and Technical College	Henan - Zhengzhou
1379	Chengdu University of Traditional Chinese Medicine	Sichuan - Chengdu
1380	Chengdu University of Traditional Chinese Medicine	Sichuan - Unknown
1381	Chengdu University of Traditional Chinese Medicine	Sichuan - Chengdu
1382	Chongqing Three Gorges Medical College	Chongqing - Chongqing
1383	Chengdu University of Traditional Chinese Medicine	Sichuan - Chengdu
1384	Chengdu University of Traditional Chinese Medicine	Sichuan - Chengdu
1385	Chengdu University of Traditional Chinese Medicine	Sichuan - Chengdu
1386	Chengdu University of Traditional Chinese Medicine	Sichuan - Chengdu
1387	Nanjing Medical University Kangda College	Jiangsu - Nanjing
1388	Chengdu University of Traditional Chinese Medicine	Sichuan - Chengdu
1389	Chengdu University of Traditional Chinese Medicine	Sichuan - Unknown
1390	Chengdu University of Traditional Chinese Medicine	Sichuan - Chengdu
1391	Chengdu University of Traditional Chinese Medicine	Sichuan - Chengdu
1392	Chengdu University of Traditional Chinese Medicine	Jiangsu - Nanjing
1393	Chengdu University of Traditional Chinese Medicine	Sichuan - Chengdu
1394	Chengdu University of Traditional Chinese Medicine	Sichuan - Chengdu
1395	Chengdu University of Traditional Chinese Medicine	Sichuan - Chengdu
1396	Chengdu University of Traditional Chinese Medicine	Sichuan - Chengdu
1397	Chengdu University of Traditional Chinese Medicine	Sichuan - Chengdu
1398	Chengdu University of Traditional Chinese Medicine	Sichuan - Chengdu
1399	Chengdu University of Traditional Chinese Medicine	Sichuan - Chengdu
1400	Chengdu University of Traditional Chinese Medicine	Sichuan - Chengdu
1401	Chengdu University of Traditional Chinese Medicine	Sichuan - Chengdu
1402	Chengdu University of Traditional Chinese Medicine	Sichuan - Chengdu
1403	Chengdu University of Traditional Chinese Medicine	Sichuan - Chengdu
1404	Chengdu University of Traditional Chinese Medicine	Sichuan - Chengdu
1405	Chengdu University of Traditional Chinese Medicine	Sichuan - Chengdu
1406	Chengdu University of Traditional Chinese Medicine	Sichuan - Chengdu
1407	Chengdu University of Traditional Chinese Medicine	Sichuan - Chengdu
1408	Chengdu University of Traditional Chinese Medicine	Sichuan - Chengdu
1409	Chengdu University of Traditional Chinese Medicine	Sichuan - Chengdu
1410	Chengdu University of Traditional Chinese Medicine	Sichuan - Chengdu
1411	Chengdu University of Traditional Chinese Medicine	Sichuan - Chengdu
1412	Zhengzhou Railway Vocational and Technical College	Henan - Zhengzhou
1413	Zhengzhou Railway Vocational and Technical College	Henan - Zhengzhou
1414	Chengdu University of Traditional Chinese Medicine	Sichuan - Deyang
1415	Chengdu University of Traditional Chinese Medicine	Sichuan - Chengdu
1416	Jinhua Polytechnic University	Zhejiang - Jinhua
1417	Jinhua Polytechnic University	Zhejiang - Jinhua
1418	Jinhua Polytechnic University	Zhejiang - Shaoxing
1419	Jinhua Polytechnic University	Zhejiang - Jinhua
1420	Jinhua Polytechnic University	Zhejiang - Hangzhou
1421	Jinhua Polytechnic University	Zhejiang - Jinhua
1422	Jinhua Polytechnic University	Zhejiang - Jinhua
1423	Jinhua Polytechnic University	Zhejiang - Jinhua
1424	Jinhua Polytechnic University	Zhejiang - Jinhua
1425	Jinhua Polytechnic University	Zhejiang-Jinhua
1426	Jinhua Polytechnic University	Zhejiang-Huzhou
1427	Jinhua Polytechnic University	Zhejiang-Jinhua
1428	Jinhua Polytechnic University	Zhejiang-Jinhua
1429	Jinhua Polytechnic University	Zhejiang-Jinhua
1430	Jinhua Polytechnic University	Zhejiang-Jinhua
1431	Jinhua Polytechnic University	Zhejiang-Jinhua
1432	Jinhua Polytechnic University	Zhejiang-Jinhua
1433	Jinhua Polytechnic University	Zhejiang-Jinhua
1434	Jinhua Polytechnic Institute	Zhejiang-Jinhua
1435	Chengdu University of Traditional Chinese Medicine	Sichuan-Chengdu
1436	Jinhua Polytechnic University	Zhejiang-Jinhua
1437	Chengdu University of Traditional Chinese Medicine	Sichuan-Chengdu
1438	Sun Yat-sen University	Fujian-Quanzhou
1439	Chengdu University of Traditional Chinese Medicine	Sichuan-Chengdu
1440	Chengdu University of Traditional Chinese Medicine	Guangdong-Guangzhou
1441	Jinhua Polytechnic University	Zhejiang-Jinhua
1442	Jinhua Polytechnic University	Zhejiang-Jinhua
1443	Wuhan Polytechnic University	Hubei-Wuhan
1444	Wuhan Polytechnic University	Hubei-Wuhan
1445	Wuhan Polytechnic University	Hubei-Wuhan
1446	Wuhan Polytechnic University	Hubei-Wuhan
1447	Wuhan Polytechnic University	Hubei-Wuhan
1448	Wuhan Polytechnic University	Hubei-Wuhan
1449	Wuhan Polytechnic University	Hubei-Wuhan
1450	Wuhan Polytechnic University	Hubei-Wuhan
1451	Wuhan Polytechnic University	Hubei-Wuhan
1452	Wuhan Polytechnic University	Hubei-Wuhan
1453	Wuhan Polytechnic University	Hubei-Wuhan
1454	Chengdu University of Traditional Chinese Medicine	Sichuan-Chengdu
1455	Wuhan Polytechnic University	Hubei-Wuhan
1456	Wuhan Polytechnic University	Hubei-Wuhan
1457	Qinghai Health Vocational and Technical College	Qinghai-Xining
1458	Wuhan Polytechnic University	Hubei-Wuhan
1459	Xinjiang Normal University	Xinjiang-Urumqi
1460	Xinjiang Normal University	Xinjiang-Urumqi
1461	Xinjiang Normal University	Xinjiang-Urumqi
1462	Jilin University	Jilin-Changchun
1463	Xinjiang Normal University	Xinjiang-Changji
1464	Xinjiang Normal University	Xinjiang-Urumqi
1465	Wuhan Polytechnic University	Hubei-Wuhan
1466	Xinjiang Normal University	Xinjiang-Urumqi
1467	Xinjiang Normal University	Xinjiang-Urumqi
1468	Xinjiang Normal University	Xinjiang-Urumqi
1469	Xinjiang Normal University	Xinjiang-Urumqi
1470	Qinghai Health Vocational and Technical College	Qinghai-Xining
1471	Chengdu University of Traditional Chinese Medicine	Sichuan-Chengdu
1472	Wuhan Polytechnic University	Hubei-Xianning
1473	Xinjiang Normal University	Xinjiang-Urumqi
1474	Chengdu University of Traditional Chinese Medicine	Sichuan-Chengdu
1475	Chengdu University of Traditional Chinese Medicine	Sichuan-Chengdu
1476	Chengdu University of Traditional Chinese Medicine	Sichuan-Chengdu
1477	Chengdu University of Traditional Chinese Medicine	Sichuan-Chengdu
1478	Chengdu University of Traditional Chinese Medicine	Sichuan-Chengdu
1479	Chengdu University of Traditional Chinese Medicine	Sichuan-Chengdu
1480	Chengdu University of Traditional Chinese Medicine	Sichuan-Chengdu
1481	Chengdu University of Traditional Chinese Medicine	Sichuan-Unknown
1482	Chengdu University of Traditional Chinese Medicine	Guangdong-Guangzhou
1483	Chengdu University of Traditional Chinese Medicine	Sichuan-Chengdu
1484	Chengdu University of Traditional Chinese Medicine	Sichuan-Chengdu
1485	Chengdu University of Traditional Chinese Medicine	Sichuan-Chengdu
1486	Chengdu University of Traditional Chinese Medicine	Sichuan-Chengdu
1487	Chengdu University of Traditional Chinese Medicine	Sichuan-Deyang
1488	Chengdu University of Traditional Chinese Medicine	Sichuan-Chengdu
1489	Chengdu University of Traditional Chinese Medicine	Sichuan-Chengdu
1490	Chengdu University of Traditional Chinese Medicine	Sichuan-Chengdu
1491	Chengdu University of Traditional Chinese Medicine	Sichuan-Chengdu
1492	Chengdu University of Traditional Chinese Medicine	Sichuan-Chengdu
1493	Chengdu University of Traditional Chinese Medicine	Sichuan-Chengdu
1494	Chengdu University of Traditional Chinese Medicine	Sichuan-Chengdu
1495	Chengdu University of Traditional Chinese Medicine	Sichuan-Unknown
1496	Chengdu University of Traditional Chinese Medicine	Guangdong-Guangzhou
1497	Chengdu University of Traditional Chinese Medicine	Sichuan-Chengdu
1498	Chengdu University of Traditional Chinese Medicine	Guangdong-Guangzhou
1499	Chengdu University of Traditional Chinese Medicine	Sichuan-Chengdu
1500	Chengdu University of Traditional Chinese Medicine	Sichuan-Chengdu
1501	Chengdu University of Traditional Chinese Medicine	Guangdong-Guangzhou
1502	Chengdu University of Traditional Chinese Medicine	Sichuan-Chengdu
1503	Chengdu University of Traditional Chinese Medicine	Sichuan-Chengdu
1504	Chengdu University of Traditional Chinese Medicine	Sichuan-Chengdu
1505	Chengdu University of Traditional Chinese Medicine	Sichuan-Deyang
1506	Chengdu University of Traditional Chinese Medicine	Sichuan-Chengdu
1507	Chengdu University of Traditional Chinese Medicine	Sichuan-Chengdu
1508	Chengdu University of Traditional Chinese Medicine	Sichuan-Chengdu
1509	Chengdu University of Traditional Chinese Medicine	Sichuan-Chengdu
1510	Chengdu University of Traditional Chinese Medicine	Guangdong-Guangzhou
1511	Chengdu University of Traditional Chinese Medicine	Sichuan-Chengdu
1512	Chengdu University of Traditional Chinese Medicine	Sichuan-Chengdu
1513	Chengdu University of Traditional Chinese Medicine	Sichuan-Chengdu
1514	Chengdu University of Traditional Chinese Medicine	Sichuan-Chengdu
1515	Chengdu University of Traditional Chinese Medicine	Sichuan-Chengdu
1516	Chengdu University of Traditional Chinese Medicine	Sichuan-Chengdu
1517	Chengdu University of Traditional Chinese Medicine	Sichuan-Chengdu
1518	Chengdu University of Traditional Chinese Medicine	Sichuan-Chengdu
1519	Chengdu University of Traditional Chinese Medicine	Sichuan-Chengdu
1520	Chengdu University of Traditional Chinese Medicine	Sichuan-Chengdu
1521	Chengdu University of Traditional Chinese Medicine	Sichuan-Chengdu
1522	Chengdu University of Traditional Chinese Medicine	Sichuan-Chengdu
1523	Jilin University	Heilongjiang-Harbin
1524	Jilin University	Jilin-Changchun
1525	Qinghai Health Vocational Technical College	Qinghai-Xining
1526	Qinghai Health Vocational Technical College	Qinghai-Xining
1527	Qinghai Health Vocational Technical College	Qinghai-Xining
1528	Qinghai Health Vocational Technical College	Qinghai-Hainan
1529	Qinghai Health Vocational Technical College	Qinghai-Xining
1530	Shanghai Nanhu Vocational Technical College	Shanghai-Shanghai
1531	Shanghai Nanhu Vocational Technical College	Shanghai-Shanghai
1532	Shanghai Nanhu Vocational Technical College	Shanghai-Shanghai
1533	Shanghai Nanhu Vocational Technical College	Shanghai-Shanghai
1534	Shanghai Nanhu Vocational Technical College	Shanghai-Shanghai
1535	Shanghai Nanhu Vocational Technical College	Shanghai-Shanghai
1536	Shanghai Nanhu Vocational Technical College	Shanghai-Shanghai
1537	Shanghai Nanhu Vocational Technical College	Shanghai-Shanghai
1538	Shanghai Nanhu Vocational Technical College	Shanghai-Shanghai
1539	Shanghai Nanhu Vocational Technical College	Shanghai-Shanghai
1540	Shanghai Nanhu Vocational Technical College	Shanghai-Shanghai
1541	Nanhu Vocational Technical College	Shanghai-Shanghai
1542	Shanghai Nanhu Vocational Technical College	Shanghai-Shanghai
1543	Shanghai Nanhu Vocational Technical College	Shanghai-Shanghai
1544	Shanghai Nanhu Vocational Technical College	Shanghai-Shanghai
1545	Shanghai Nanhu Vocational Technical College	Shanghai-Shanghai
1546	Nanhu Vocational Technical College	Shanghai-Shanghai
1547	Shanghai Nanhu Vocational Technical College	Shanghai-Shanghai
1548	Shanghai Nanhu Vocational and Technical College	Shanghai-Shanghai
1549	Shanghai Nanhu Vocational and Technical College	Shanghai-Shanghai
1550	Shanghai Nanhu Vocational and Technical College	Shanghai-Shanghai
1551	Shanghai Nanhu Vocational and Technical College	Shanghai-Shanghai
1552	Shanghai Nanhu Vocational and Technical College	Shanghai-Shanghai
1553	Shanghai Nanhu Vocational and Technical College	Shanghai-Shanghai
1554	Shanghai Nanhu Vocational and Technical College	Shanghai-Shanghai
1555	Shanghai Nanhu Vocational and Technical College	Shanghai-Shanghai
1556	Shanghai Nanhu Vocational and Technical College	Shanghai-Shanghai
1557	Shanghai Nanhu Vocational and Technical College	Shanghai-Shanghai
1558	Shanghai Nanhu Vocational and Technical College	Shanghai-Shanghai
1559	Shanghai Nanhu Vocational and Technical College	Shanghai-Shanghai
1560	Shanghai Nanhu Vocational and Technical College	Shanghai-Shanghai
1561	Shanghai Nanhu Vocational and Technical College	Shanghai-Shanghai
1562	Shanghai Nanhu Vocational and Technical College	Shanghai-Shanghai
1563	Shanghai Nanhu Vocational and Technical College	Shanghai-Shanghai
1564	Shanghai Nanhu Vocational and Technical College	Shanghai-Shanghai
1565	Shanghai Nanhu Vocational and Technical College	Shanghai-Shanghai
1566	Shanghai Nanhu Vocational and Technical College	Shanghai-Shanghai
1567	Shanxi Health Vocational College	Shanxi-Jinzhong
1568	Shanxi Health Vocational College	Shanxi-Jinzhong
1569	Shanxi Health Vocational College	Shanxi-Taiyuan
1570	Shanxi Health Vocational College	Shanxi-Jinzhong
1571	Shanxi Health Vocational College	Shanxi-Jinzhong
1572	Shanghai Nanhu Vocational and Technical College	Shanghai-Shanghai
1573	Shanghai Nanhu Vocational and Technical College	Shanghai-Shanghai
1574	Shanghai Nanhu Vocational and Technical College	Shanghai-Shanghai
1575	Shanghai Nanhu Vocational and Technical College	Shanghai-Shanghai
1576	Shanghai Nanhu Vocational and Technical College	Shanghai-Shanghai
1577	Shanghai Nanhu Vocational and Technical School	Shanghai-Shanghai
1578	Shanghai Nanhu Vocational and Technical College	Shanghai-Shanghai
1579	Shanghai Nanhu Vocational and Technical College	Shanghai-Shanghai
1580	Shanghai Nanhu Vocational and Technical School	Shanghai-Shanghai
1581	Shanghai Nanhu Vocational and Technical College	Jiangsu-Nanjing
1582	Shanxi Health Vocational College	Shanxi-Jinzhong
1583	Shanghai Nanhu Vocational and Technical College	Jiangsu-Nanjing
1584	Shanghai Nanhu Vocational and Technical College	Shanghai-Shanghai
1585	Shanxi Health Vocational College	Shanxi-Jinzhong
1586	Shanghai Nanhu Vocational and Technical College	Shanghai-Shanghai
1587	Shanghai Nanhu Vocational and Technical College	Shanghai-Shanghai
1588	Shanghai Nanhu Vocational and Technical College	Shanghai-Shanghai
1589	Shanghai Nanhu Vocational and Technical College	Shanghai-Shanghai
1590	Shanghai Nanhu Vocational and Technical College	Shanghai-Shanghai
1591	Heze Medical College	Shandong-Heze
1592	Shanghai Nanhu Vocational and Technical College	Shanghai-Shanghai
1593	Shanxi Health Vocational College	Shanxi-Taiyuan
1594	Shanxi Health Vocational College	Shanxi-Jinzhong
1595	Shanghai Nanhu Vocational and Technical College	Shanghai-Shanghai
1596	Shanghai Nanhu Vocational and Technical College	Shanghai-Shanghai
1597	Shanghai Nanhu Vocational and Technical College	Shanghai-Shanghai
1598	Shanghai Nanhu Vocational and Technical College	Shanghai-Shanghai
1599	Shanghai Nanhu Vocational and Technical College	Shanghai-Shanghai
1600	Shanghai Nanhu Vocational and Technical College	Shanghai-Shanghai
1601	Shanghai Nanhu Vocational and Technical College	Shanghai-Shanghai
1602	Shanghai Nanhu Vocational and Technical College	Shanghai-Shanghai
1603	Shanghai Nanhu Vocational and Technical College	Shanghai-Shanghai
1604	Shanxi Health Vocational College	Shanxi-Taiyuan
1605	Shanxi Health Vocational College	Shanxi-Taiyuan
1606	Shanghai Nanhu Vocational and Technical College	Shanghai-Shanghai
1607	Shanxi Health Vocational College	Shanxi-Taiyuan
1608	Shanxi Health Vocational College	Shanxi-Taiyuan
1609	Shanxi Health Vocational College	Shanxi-Taiyuan
1610	Shanghai Nanhu Vocational and Technical College	Jiangsu-Suzhou
1611	Shanghai Nanhu Vocational and Technical College	Shanghai-Shanghai
1612	Shanghai Nanhu Vocational and Technical College	Shanghai-Shanghai
1613	Shanxi Health Vocational College	Shanxi-Taiyuan
1614	Shanxi Health Vocational College	Shanxi-Taiyuan
1615	Shanghai Nanhu Vocational and Technical College	Shanghai-Shanghai
1616	Shanghai Nanhu Vocational and Technical College	Shanghai-Shanghai
1617	Xinjiang Normal University	Xinjiang-Urumqi
1618	Shanghai Nanhu Vocational and Technical College	Shanghai-Shanghai
1619	Shanghai Nanhu Vocational and Technical College	Shanghai-Shanghai
1620	Shanghai Nanhu Vocational and Technical College	Shanghai-Shanghai
1621	Shanghai Nanhu Vocational and Technical College	Shanghai-Shanghai
1622	Shanghai Nanhu Vocational and Technical College	Shanghai-Shanghai
1623	Shanghai Nanhu Vocational and Technical College	Shanghai-Shanghai
1624	Shanghai Nanhu Vocational and Technical College	Shanghai-Shanghai
1625	Shanghai Nanhu Vocational and Technical College	Shanghai-Shanghai
1626	Shanghai Nanhu Vocational and Technical College	Shanghai-Shanghai
1627	Shanghai Nanhu Vocational and Technical College	Shanghai-Shanghai
1628	Shanghai Nanhu Vocational and Technical College	Shanghai-Shanghai
1629	Shanghai Nanhu Vocational and Technical College	Shanghai-Shanghai
1630	Shanxi Health Vocational College	Shanxi-Jincheng
1631	Shanghai Nanhu Vocational and Technical College	Shanghai-Shanghai
1632	Shanghai Nanhu Vocational and Technical College	Shanghai-Shanghai
1633	Jilin University	Jilin-Changchun
1634	Shanghai Nanhu Vocational and Technical College	Shanghai-Shanghai
1635	Shanghai Nanhu Vocational and Technical College	Shanghai-Shanghai
1636	Shanghai Nanhu Vocational and Technical College	Shanghai-Shanghai
1637	Shanghai Nanhu Vocational and Technical College	Jiangsu-Nanjing
1638	Wuhan Polytechnic University	Hubei-Wuhan
1639	Inner Mongolia University for Nationalities	Inner Mongolia-Hohhot
1640	Inner Mongolia University for Nationalities	Inner Mongolia-Hohhot
1641	Inner Mongolia University for Nationalities	Inner Mongolia-Hohhot
1642	Inner Mongolia University for Nationalities	Inner Mongolia-Hohhot
1643	Inner Mongolia University for Nationalities	Inner Mongolia-Hohhot
1644	Inner Mongolia University for Nationalities	Inner Mongolia-Tongliao
1645	Inner Mongolia University for Nationalities	Inner Mongolia-Tongliao
1646	Inner Mongolia University for Nationalities	Inner Mongolia-Tongliao
1647	Inner Mongolia University for Nationalities	Inner Mongolia-Hohhot
1648	Inner Mongolia University for Nationalities	Inner Mongolia-Hohhot
1649	Inner Mongolia University for Nationalities	Inner Mongolia-Tongliao
1650	Inner Mongolia University for Nationalities	Inner Mongolia-Chifeng
1651	Inner Mongolia University for Nationalities	Inner Mongolia-Tongliao
1652	Inner Mongolia University for Nationalities	Inner Mongolia-Hohhot
1653	Inner Mongolia University for Nationalities	Inner Mongolia-Hohhot
1654	Inner Mongolia University for Nationalities	Inner Mongolia-Chifeng
1655	Inner Mongolia University for Nationalities	Inner Mongolia-Chifeng
1656	Inner Mongolia University for Nationalities	Inner Mongolia-Chifeng
1657	Inner Mongolia University for Nationalities	Inner Mongolia-Hohhot
1658	Inner Mongolia University for Nationalities	Inner Mongolia-Hulunbuir
1659	Inner Mongolia University for Nationalities	Sichuan-Chengdu
1660	Inner Mongolia University for Nationalities	Inner Mongolia-Hohhot
1661	Inner Mongolia University for Nationalities	Inner Mongolia-Hohhot
1662	Inner Mongolia University for Nationalities	Inner Mongolia-Hohhot
1663	Inner Mongolia University for Nationalities	Inner Mongolia-Hohhot
1664	Inner Mongolia University for Nationalities	Inner Mongolia-Hohhot
1665	Inner Mongolia University for Nationalities	Inner Mongolia-Chifeng
1666	Inner Mongolia University for Nationalities	Inner Mongolia-Chifeng
1667	Inner Mongolia University for Nationalities	Inner Mongolia-Hohhot
1668	Inner Mongolia University for Nationalities	Inner Mongolia-Tongliao
1669	Inner Mongolia University for Nationalities	Inner Mongolia-Tongliao
1670	Inner Mongolia University for Nationalities	Inner Mongolia-Tongliao
1671	Inner Mongolia University for Nationalities	Inner Mongolia-Chifeng
1672	Inner Mongolia University for Nationalities	Sichuan-Chengdu
1673	Inner Mongolia University for Nationalities	Inner Mongolia-Hohhot
1674	Inner Mongolia University for Nationalities	Sichuan-Chengdu
1675	Inner Mongolia University for Nationalities	Inner Mongolia-Hohhot
1676	Inner Mongolia University for Nationalities	Inner Mongolia-Tongliao
1677	Inner Mongolia University for Nationalities	Inner Mongolia-Tongliao
1678	Inner Mongolia University for Nationalities	Inner Mongolia-Wuhai
1679	Inner Mongolia University for Nationalities	Inner Mongolia-Hohhot
1680	Inner Mongolia University for Nationalities	Inner Mongolia-Hohhot
1681	Inner Mongolia University for Nationalities	Inner Mongolia-Tongliao
1682	Inner Mongolia University for Nationalities	Inner Mongolia-Chifeng
1683	Inner Mongolia University for Nationalities	Inner Mongolia-Hohhot
1684	Inner Mongolia University for Nationalities	Inner Mongolia-Tongliao
1685	Inner Mongolia University for Nationalities	Inner Mongolia-Tongliao
1686	Inner Mongolia University for Nationalities	Inner Mongolia-Hohhot
1687	Inner Mongolia University for Nationalities	Inner Mongolia-Tongliao
1688	Inner Mongolia University for Nationalities	Inner Mongolia-Chifeng
1689	Inner Mongolia University for Nationalities	Inner Mongolia-Hohhot
1690	Inner Mongolia University for Nationalities	Inner Mongolia-Tongliao
1691	Inner Mongolia University for Nationalities	Inner Mongolia-Tongliao
1692	Inner Mongolia University for Nationalities	Inner Mongolia-Hohhot
1693	Inner Mongolia University for Nationalities	Inner Mongolia-Hohhot
1694	Inner Mongolia University for Nationalities	Sichuan-Chengdu
1695	Inner Mongolia University for Nationalities	Inner Mongolia-Chifeng
1696	Inner Mongolia University for Nationalities	Inner Mongolia-Tongliao
1697	Inner Mongolia University for Nationalities	Inner Mongolia-Chifeng
1698	Inner Mongolia University for Nationalities	Inner Mongolia-Hohhot
1699	Inner Mongolia University for Nationalities	Inner Mongolia-Chifeng
1700	Inner Mongolia University for Nationalities	Inner Mongolia-Hohhot
1701	Inner Mongolia University for Nationalities	Inner Mongolia-Chifeng
1702	Inner Mongolia University for Nationalities	Inner Mongolia-Tongliao
1703	Inner Mongolia University for Nationalities	Inner Mongolia-Hohhot
1704	Inner Mongolia University for Nationalities	Inner Mongolia-Hohhot
1705	Inner Mongolia University for Nationalities	Inner Mongolia-Hohhot
1706	Inner Mongolia University for Nationalities	Inner Mongolia-Tongliao
1707	Tongliao Inner Mongolia Nationalities University	Inner Mongolia-Hohhot
1708	Inner Mongolia University for Nationalities	Inner Mongolia-Hohhot
1709	Inner Mongolia University for Nationalities	Inner Mongolia-Hohhot
1710	Inner Mongolia University for Nationalities	Inner Mongolia-Hohhot
1711	Inner Mongolia University for Nationalities	Inner Mongolia-Chifeng
1712	Inner Mongolia University for Nationalities	Inner Mongolia-Chifeng
1713	Inner Mongolia University for Nationalities	Inner Mongolia-Hohhot
1714	Inner Mongolia University for Nationalities	Inner Mongolia-Hohhot
1715	Inner Mongolia University for Nationalities	Inner Mongolia-Hohhot
1716	Inner Mongolia University for Nationalities	Inner Mongolia-Hohhot
1717	Inner Mongolia University for Nationalities	Inner Mongolia-Hohhot
1718	Inner Mongolia University for Nationalities	Inner Mongolia-Hohhot
1719	Inner Mongolia University for Nationalities	Inner Mongolia-Hohhot
1720	Inner Mongolia University for Nationalities	Inner Mongolia-Tongliao
1721	Inner Mongolia University for Nationalities	Inner Mongolia-Hohhot
1722	Inner Mongolia University for Nationalities	Inner Mongolia-Hohhot
1723	Inner Mongolia University for Nationalities	Inner Mongolia-Hohhot
1724	Inner Mongolia University for Nationalities	Inner Mongolia-Hohhot
1725	Inner Mongolia University for Nationalities	Inner Mongolia-Hohhot
1726	Inner Mongolia University for Nationalities	Inner Mongolia-Hohhot
1727	Inner Mongolia University for Nationalities	Inner Mongolia-Chifeng
1728	Inner Mongolia University for Nationalities	Inner Mongolia-Chifeng
1729	Inner Mongolia University for Nationalities	Inner Mongolia-Tongliao
1730	Inner Mongolia University for Nationalities	Inner Mongolia-Hohhot
1731	Inner Mongolia University for Nationalities	Inner Mongolia-Hohhot
1732	Inner Mongolia University for Nationalities	Inner Mongolia-Hohhot
1733	Inner Mongolia University for Nationalities	Sichuan-Chengdu
1734	Inner Mongolia University for Nationalities	Inner Mongolia-Hohhot
1735	Inner Mongolia University for Nationalities	Inner Mongolia-Chifeng
1736	Inner Mongolia University for Nationalities	Inner Mongolia-Chifeng
1737	Inner Mongolia University for Nationalities	Inner Mongolia-Hohhot
1738	Inner Mongolia University for Nationalities	Inner Mongolia-Chifeng
1739	Inner Mongolia University for Nationalities	Inner Mongolia-Hohhot
1740	Inner Mongolia University for Nationalities	Inner Mongolia-Chifeng
1741	Inner Mongolia University for Nationalities	Inner Mongolia-Hohhot
1742	Inner Mongolia University for Nationalities	Inner Mongolia-Hohhot
1743	Inner Mongolia University for Nationalities	Inner Mongolia-Hohhot
1744	Inner Mongolia University for Nationalities	Inner Mongolia-Hohhot
1745	Inner Mongolia University for Nationalities	Inner Mongolia-Chifeng
1746	Inner Mongolia University for Nationalities	Inner Mongolia-Hulunbuir
1747	Inner Mongolia University for Nationalities	Inner Mongolia-Tongliao
1748	Inner Mongolia University for Nationalities	Inner Mongolia-Chifeng
1749	Inner Mongolia University for Nationalities	Inner Mongolia-Hohhot
1750	Inner Mongolia University for Nationalities	Inner Mongolia-Hohhot
1751	Inner Mongolia University for Nationalities	Inner Mongolia-Tongliao
1752	Inner Mongolia University for Nationalities	Inner Mongolia-Chifeng
1753	Inner Mongolia University for Nationalities	Inner Mongolia-Hohhot
1754	Inner Mongolia University for Nationalities	Inner Mongolia-Chifeng
1755	Inner Mongolia University for Nationalities	Inner Mongolia-Hohhot
1756	Inner Mongolia University for Nationalities	Inner Mongolia-Hohhot
1757	Inner Mongolia University for Nationalities	Inner Mongolia-Chifeng
1758	Inner Mongolia University for Nationalities	Inner Mongolia-Hohhot
1759	Inner Mongolia University for Nationalities	Inner Mongolia-Hohhot
1760	Inner Mongolia University for Nationalities	Inner Mongolia-Tongliao
1761	Inner Mongolia University for Nationalities	Inner Mongolia-Chifeng
1762	Inner Mongolia University for Nationalities	Inner Mongolia-Chifeng
1763	Inner Mongolia University for Nationalities	Inner Mongolia-Hohhot
1764	Inner Mongolia University for Nationalities	Inner Mongolia-Hohhot
1765	Inner Mongolia University for Nationalities	Inner Mongolia-Hohhot
1766	Inner Mongolia University for Nationalities	Inner Mongolia-Hohhot
1767	Inner Mongolia University for Nationalities	Inner Mongolia-Tongliao
1768	Inner Mongolia University for Nationalities	Inner Mongolia-Hohhot
1769	Inner Mongolia University for Nationalities	Inner Mongolia-Tongliao
1770	Inner Mongolia University for Nationalities	Inner Mongolia-Tongliao
1771	Inner Mongolia University for Nationalities	Inner Mongolia-Tongliao
1772	Inner Mongolia University for Nationalities	Inner Mongolia-Tongliao
1773	Inner Mongolia University for Nationalities	Inner Mongolia-Tongliao
1774	Inner Mongolia University for Nationalities	Inner Mongolia-Tongliao
1775	Inner Mongolia University for Nationalities	Inner Mongolia-Tongliao
1776	Inner Mongolia University for Nationalities	Inner Mongolia-Hohhot
1777	Inner Mongolia University for Nationalities	Inner Mongolia-Hohhot
1778	Inner Mongolia University for Nationalities	Inner Mongolia-Chifeng
1779	Inner Mongolia University for Nationalities	Inner Mongolia-Tongliao
1780	Inner Mongolia University for Nationalities	Inner Mongolia-Tongliao
1781	Inner Mongolia University for Nationalities	Inner Mongolia-Tongliao
1782	Inner Mongolia University for Nationalities	Inner Mongolia-Hohhot
1783	Inner Mongolia University for Nationalities	Inner Mongolia-Hohhot
1784	Inner Mongolia University for Nationalities	Heilongjiang-Harbin
1785	Inner Mongolia University for Nationalities	Inner Mongolia-Chifeng
1786	Inner Mongolia University for Nationalities	Inner Mongolia-Tongliao
1787	Inner Mongolia University for Nationalities	Inner Mongolia-Tongliao
1788	Inner Mongolia University for Nationalities	Inner Mongolia-Tongliao
1789	Inner Mongolia University for Nationalities	Inner Mongolia-Hohhot
1790	Inner Mongolia University for Nationalities	Inner Mongolia-Tongliao
1791	Inner Mongolia University for Nationalities	Inner Mongolia-Chifeng
1792	Inner Mongolia University for Nationalities	Inner Mongolia-Chifeng
1793	Inner Mongolia University for Nationalities	Inner Mongolia-Hohhot
1794	Inner Mongolia University for Nationalities	Inner Mongolia-Hohhot
1795	Inner Mongolia University for Nationalities	Inner Mongolia-Chifeng
1796	Inner Mongolia University for Nationalities	Inner Mongolia-Chifeng
1797	Inner Mongolia University for Nationalities	Inner Mongolia-Chifeng
1798	Inner Mongolia University for Nationalities	Inner Mongolia-Hohhot
1799	Inner Mongolia University for Nationalities	Inner Mongolia-Hohhot
1800	Inner Mongolia University for Nationalities	Inner Mongolia-Hohhot
1801	Inner Mongolia University for Nationalities	Inner Mongolia-Hohhot
1802	Inner Mongolia University for Nationalities	Inner Mongolia-Hohhot
1803	Guangdong Polytechnic College	Guangdong-Zhongshan
1804	Guangdong Polytechnic College	Guangdong-Zhuhai
1805	Guangdong Polytechnic Vocational College	Guangdong-Guangzhou
1806	Guangdong Polytechnic College	Guangdong-Guangzhou
1807	Zhengzhou University	Henan-Zhengzhou
1808	Guangdong Polytechnic Vocational College	Guangdong-Guangzhou
1809	Guangdong Polytechnic College	Guangdong-Zhongshan
1810	Guangdong Polytechnic College	Guangdong-Zhuhai
1811	Zhengzhou University	Henan-Zhengzhou
1812	Guangdong Polytechnic College	Guangdong-Zhongshan
1813	Guangdong Polytechnic College	Guangdong-Zhuhai
1814	Guangdong Polytechnic College	Guangdong-Zhongshan
1815	Guangdong Polytechnic College	Guangdong-Guangzhou
1816	Guangdong Polytechnic College	Guangdong-Guangzhou
1817	Guangdong Polytechnic College	Guangdong-Zhuhai
1818	Guangdong Polytechnic College	Guangdong-Guangzhou
1819	Guangdong Polytechnic College	Guangdong-Guangzhou
1820	Guangdong Polytechnic Vocational College	Guangdong-Guangzhou
1821	Zhengzhou University	Henan-Zhengzhou
1822	Guangdong Polytechnic Vocational College	Guangdong-Guangzhou
1823	Guangdong Polytechnic Vocational College	Guangdong-Zhongshan
1824	Guangdong Polytechnic College	Guangdong-Zhongshan
1825	Guangdong Polytechnic College	Guangdong-Guangzhou
1826	Guangdong Polytechnic College	Guangdong-Shenzhen
1827	Guangdong Polytechnic College	Guangdong-Zhongshan
1828	Guangdong Polytechnic College	Guangdong-Guangzhou
1829	Guangdong Polytechnic College	Guangdong-Shenzhen
1830	Guangdong Polytechnic College	Guangdong-Jieyang
1831	Guangdong Polytechnic College	Guangdong-Zhuhai
1832	Guangdong Polytechnic College	Guangdong-Zhuhai
1833	Guangdong Polytechnic College	Guangdong-Zhuhai
1834	Tsinghua University	Guangdong-Guangzhou
1835	Guangdong Polytechnic College	Guangdong-Guangzhou
1836	Guangdong Polytechnic College	Guangdong-Zhuhai
1837	Guangdong Polytechnic College	Guangdong-Guangzhou
1838	Guangdong Polytechnic Vocational College (Zhongshan Campus)	Guangdong-Zhongshan
1839	Guangdong Polytechnic College	Guangdong-Guangzhou
1840	Guangdong Polytechnic College	Guangdong-Guangzhou
1841	Guangdong Polytechnic Vocational College	Guangdong-Guangzhou
1842	Guangdong Polytechnic College	Guangdong-Zhongshan
1843	Guangdong Polytechnic College	Guangdong-Guangzhou
1844	Guangdong Polytechnic College	Guangdong-Guangzhou
1845	Guangdong Polytechnic College	Guangdong-Zhuhai
1846	Guangdong Polytechnic College	Guangdong-Zhongshan
1847	Guangdong Polytechnic College	Guangdong-Zhongshan
1848	Guangdong Polytechnic College	Guangdong-Zhongshan
1849	Guangdong Polytechnic College	Guangdong-Dongguan
1850	Guangdong Polytechnic College	Guangdong-Zhongshan
1851	Hebi Vocational and Technical College	Henan-Zhengzhou
1852	Guangdong Polytechnic College	Chongqing-Chongqing
1853	Zhengzhou University	Henan-Zhengzhou
1854	Guangdong Polytechnic College	Guangdong-Zhongshan
1855	Zhengzhou Railway Vocational & Technical College	Henan-Zhengzhou
1856	Hebi Vocational and Technical College	Henan-Zhengzhou
1857	Zhengzhou University	Henan-Zhengzhou
1858	Zhengzhou University College of Nursing and Health	Henan-Zhengzhou
1859	Zhengzhou Railway Vocational & Technical College	Henan-Zhengzhou
1860	Hebi Vocational and Technical College	Henan-Zhengzhou
1861	Jilin University	Jilin-Changchun
1862	Hebi Vocational and Technical College	Henan-Kaifeng
1863	Hebi Vocational and Technical College	Henan-Zhengzhou
1864	Hebi Vocational and Technical College	Henan-Zhumadian
1865	Changchun University	Jilin-Changchun
1866	Hebi Vocational and Technical College	Henan-Zhengzhou
1867	Hebi Vocational and Technical College	Henan-Zhengzhou
1868	Beihua University	Jilin-Changchun
1869	Jilin University	Jilin-Changchun
1870	Hebi Vocational and Technical College	Henan-Zhengzhou
1871	Hebi Vocational and Technical College	Henan-Zhengzhou
1872	Hebi Vocational and Technical College	Henan-Zhengzhou
1873	Zhengzhou Railway Vocational & Technical College	Henan-Zhengzhou
1874	Hebi Vocational and Technical College	Henan-Zhengzhou
1875	Hebi Vocational and Technical College	Henan-Zhengzhou
1876	Hebi Vocational and Technical College	Henan-Zhengzhou
1877	Hebi Vocational and Technical College	Henan-Zhengzhou
1878	Zhengzhou Railway Vocational & Technical College	Henan-Zhengzhou
1879	Hebi Vocational and Technical College	Henan-Zhumadian
1880	Zhengzhou Railway Vocational & Technical College	Henan-Zhengzhou
1881	Zhengzhou Railway Vocational & Technical College	Henan-Zhengzhou
1882	Zhengzhou Railway Vocational & Technical College	Henan-Xuchang
1883	Hebi Vocational and Technical College	Henan-Kaifeng
1884	Hebi Vocational and Technical College	Henan-Zhumadian
1885	Hebi Vocational and Technical College	Henan-Kaifeng
1886	Hebi Vocational and Technical College	Henan-Zhengzhou
1887	Hebi Vocational and Technical College	Henan-Zhengzhou
1888	Zhengzhou University	Henan-Zhengzhou
1889	Hebi Vocational and Technical College	Henan-Zhengzhou
1890	Hebi Vocational and Technical College	Henan-Zhengzhou
1891	Zhengzhou University	Henan-Zhengzhou
1892	Zhengzhou University	Henan-Zhoukou
1893	Hebi Vocational and Technical College	Henan-Zhengzhou
1894	Zhengzhou Railway Vocational & Technical College	Henan-Zhengzhou
1895	Hebi Vocational and Technical College	Henan-Zhengzhou
1896	Zhengzhou Railway Vocational & Technical College	Henan-Zhengzhou
1897	Zhengzhou Railway Vocational & Technical College	Henan-Zhengzhou
1898	Hebi Vocational and Technical College	Henan-Zhumadian
1899	Zhengzhou University	Henan-Zhengzhou
1900	Hebi Vocational and Technical College	Henan-Zhengzhou
1901	Zhengzhou Railway Vocational & Technical College	Henan-Zhengzhou
1902	Zhengzhou University	Henan-Zhengzhou
1903	Zhengzhou University	Henan-Zhengzhou
1904	Hebi Polytechnic	Henan-Zhengzhou
1905	Zhengzhou University	Henan-Zhengzhou
1906	Zhengzhou University	Henan-Zhengzhou
1907	Hebi Polytechnic	Henan-Zhengzhou
1908	Zhengzhou University	Henan-Zhengzhou
1909	Zhengzhou Railway Vocational & Technical College	Henan-Zhengzhou
1910	Zhengzhou University	Henan-Zhengzhou
1911	Hebi Polytechnic	Henan-Zhengzhou
1912	Hebi Polytechnic	Henan-Kaifeng
1913	Zhengzhou Railway Vocational & Technical College	Henan-Zhengzhou
1914	Zhengzhou University	Henan-Zhengzhou
1915	Zhengzhou University	Henan-Zhengzhou
1916	Zhengzhou University	Henan-Zhengzhou
1917	Zhengzhou University	Henan-Zhengzhou
1918	Zhengzhou University	Henan-Zhengzhou
1919	Zhengzhou University	Henan-Zhengzhou
1920	Zhengzhou Railway Vocational & Technical College	Henan-Zhengzhou
1921	Zhengzhou Railway Vocational & Technical College	Henan-Xinxiang
1922	Zhengzhou University	Henan-Zhengzhou
1923	Zhengzhou University	Henan-Zhengzhou
1924	Zhengzhou University	Henan-Zhengzhou
1925	Zhengzhou University	Henan-Zhengzhou
1926	Zhengzhou Railway Vocational & Technical College	Henan-Zhengzhou
1927	Zhengzhou University	Henan-Zhengzhou
1928	Zhengzhou University	Henan-Zhengzhou
1929	Zhengzhou University	Henan-Zhengzhou
1930	Zhengzhou University	Henan-Zhengzhou
1931	Zhengzhou University	Henan-Zhengzhou
1932	Zhengzhou University	Henan-Zhengzhou
1933	Hebi Polytechnic	Henan-Zhengzhou
1934	Zhengzhou University	Henan-Kaifeng
1935	Jilin University	Jilin-Changchun
1936	Zhengzhou University	Henan-Zhengzhou
1937	Hebi Polytechnic	Henan-Zhengzhou
1938	Zhengzhou University	Henan-Zhengzhou
1939	Zhengzhou University	Henan-Zhengzhou
1940	Zhengzhou University	Henan-Zhengzhou
1941	Zhengzhou University	Henan-Zhengzhou
1942	Zhengzhou University	Henan-Zhengzhou
1943	Zhengzhou University	Henan-Zhengzhou
1944	Zhengzhou University	Henan-Zhengzhou
1945	Zhengzhou University	Henan-Zhengzhou
1946	Zhengzhou University	Henan-Zhengzhou
1947	Zhengzhou University	Henan-Zhengzhou
1948	Zhengzhou University	Henan-Zhengzhou
1949	Zhengzhou University	Henan-Pingdingshan
1950	Zhengzhou University	Henan-Zhengzhou
1951	Zhengzhou University	Henan-Kaifeng
1952	Zhengzhou University	Henan-Zhengzhou
1953	Zhengzhou University	Henan-Zhengzhou
1954	Zhengzhou University	Henan-Zhengzhou
1955	Zhengzhou University	Henan-Zhengzhou
1956	Zhengzhou University	Henan-Zhengzhou
1957	Zhengzhou University	Henan-Zhengzhou
1958	Zhengzhou University	Henan-Zhengzhou
1959	Zhengzhou University	Henan-Zhengzhou
1960	Zhengzhou University	Henan-Zhengzhou
1961	Zhengzhou University	Henan-Zhengzhou
1962	Zhengzhou University	Henan-Zhengzhou
1963	Zhengzhou University	Henan-Zhengzhou
1964	Zhengzhou University	Henan-Zhengzhou
1965	Zhengzhou University	Henan-Zhengzhou
1966	Zhengzhou University	Henan-Zhengzhou
1967	Hebi Vocational and Technical College	Henan-Hebi
1968	Zhengzhou University	Henan-Zhengzhou
1969	Zhengzhou University	Henan-Zhengzhou
1970	Zhengzhou University	Henan-Zhengzhou
1971	Zhengzhou University	Henan-Zhengzhou
1972	Hebi Vocational and Technical College	Henan-Hebi
1973	Shanghai Nanhu Vocational College	Shanghai-Shanghai
1974	Zhengzhou University	Henan-Zhengzhou
1975	Zhengzhou University	Henan-Zhengzhou
1976	Hebi Vocational and Technical College	Henan-Zhengzhou
1977	Zhengzhou University	Henan-Zhengzhou
1978	Shanghai Nanhu Vocational and Technical College	Shanghai-Shanghai
1979	Hebi Vocational and Technical College	Henan-Zhengzhou
1980	Zhengzhou University	Henan-Zhengzhou
1981	Zhengzhou University	Henan-Zhengzhou
1982	Zhengzhou University	Henan-Zhengzhou
1983	Zhengzhou University	Henan-Zhengzhou
1984	Zhengzhou University	Henan-Zhengzhou
1985	Zhengzhou University	Henan-Zhengzhou
1986	Zhengzhou University	Henan-Zhengzhou
1987	Zhengzhou University	Henan-Kaifeng
1988	Zhengzhou University	Henan-Zhengzhou
1989	Zhengzhou University	Henan-Zhengzhou
1990	Zhengzhou University	Henan-Zhengzhou
1991	Zhengzhou University	Henan-Zhengzhou
1992	Zhengzhou University	Henan-Zhengzhou
1993	Zhengzhou University	Henan-Zhengzhou
1994	Zhengzhou University	Henan-Zhengzhou
1995	Zhengzhou University	Henan-Zhengzhou
1996	Zhengzhou University	Henan-Zhengzhou
1997	Zhengzhou University	Henan-Zhengzhou
1998	Zhengzhou Railway Vocational and Technical College	Henan-Zhengzhou
1999	Zhengzhou University	Henan-Zhengzhou
[truncated: 222 more rows]
